# Supplementary material for: DAF-16/FoxO and DAF-12/VDR control cellular plasticity both cell-autonomously and via interorgan signaling
Source: PLoS Biol. 2021 Apr 23;19(4):e3001204. doi: 10.1371/journal.pbio.3001204 (PMC8099054; doi:10.1371/journal.pbio.3001204)
Supplement: S1 Data — (XLSX) [file pbio.3001204.s008.xlsx]

## Sheet: Fig 3B
	daf-2(e1370); daf-16::AID::mNG; Peft-3::TIR1 -auxin	daf-2(e1370); daf-16::AID::mNG; Peft-3::TIR1 +auxin	daf-7(e1372); daf-3::AID::TagRFP; Peft-3::TIR1 -auxin	daf-7(e1372); daf-3::AID::TagRFP; Peft-3::TIR1 +auxin	daf-7(e1372); daf-12::AID::TagRFP; Peft-3::TIR1 -auxin	daf-7(e1372); daf-12::AID::TagRFP; Peft-3::TIR1 +auxin
dauers	168	9	>300	0	>300	0
L4/adults	7	121	0	>300	0	>300
	This experiment has been replicated >5 times for each genotype. Since no dauers were observed upon auxin treatment of DAF-12 and DAF-3 depleted strains, approximate numbers are shown for those genotypes.

## Sheet: Fig 3D
daf-2(e1370); daf-16::AID; Peft-3::TIR1: auxin shift
	Day 0	Day 1	Day 2	Day 3	Day 4
dauer	291	277	87	7	0
post-dauer L4/adult	0	14	204	284	291
daf-7(e1372); daf-3::AID; Peft-3::TIR1: auxin shift
	Day 0	Day 1	Day 2	Day 4	Day 5	Day 7
dauer	137	135	123	92	62	36
L4/adult	0	2	14	45	75	101
daf-7(e1372); daf-12::AID; Peft-3::TIR1: auxin shift
	Day 0	Day 1	Day 2	Day 4	Day 5	Day 7	Day 10
dauer	407	400	379	312	281	236	113
L4/adult	0	7	28	95	126	171	294

## Sheet: Fig 4A
daf-7(e1372); daf-3::AID::TagRFP; Peft-3::TIR1
	dauer	L4/adult	Total
otIs730 (panneuronal) -auxin	313	14	327
otIs730 (panneuronal) +auxin	63	72	135
Ex[ift-20::TIR1] line 1 -auxin	44	1	45
Ex[ift-20::TIR1] line 1 +auxin	49	64	113
Ex[ift-20::TIR1] line 2 -auxin	13	0	13
Ex[ift-20::TIR1] line 2 +auxin	13	124	137

## Sheet: Fig 4B
		dauers	L4/adults	Total
daf-2(e1370)	auxin-	65	2	67
	auxin+	111	1	112
daf-16::AID::mNG; daf-2(e1370)	auxin-	103	5	108
	auxin+	139	4	143
daf-16::AID::mNG; daf-2(e1370); Peft-3::TIR1	auxin-	146	4	150
	auxin+	5	295	300
daf-16::AID::mNG; daf-2(e1370); Pges-1::TIR1	auxin-	252	6	258
	auxin+	275	23	298
daf-16::AID::mNG; daf-2(e1370); UPN::TIR1	auxin-	147	3	150
	auxin+	146	4	150
daf-16::AID::mNG; daf-2(e1370); Pdpy-7::TIR1	auxin-	226	14	240
	auxin+	289	28	317
daf-16::AID::mNG; daf-2(e1370); Pmyo-3::TIR1	auxin-	172	5	177
	auxin+	320	4	324
daf-16::AID::mNG; daf-2(e1370); Pmyo-2::TIR1	auxin-	235	7	242
	auxin+	238	10	248
Each genotype has been tested in >2 biological replicates. Above, results of a representative experiment for each genotype are shown.

## Sheet: Fig 4C
	dauer	L4/adult
daf-7 (e1372) -auxin	>200	0
daf-7 (e1372) +auxin	>200	0
daf-7 (e1372); daf-12::AID::TagRFP -auxin	>200	0
daf-7 (e1372); daf-12::AID::TagRFP +auxin	>200	0
daf-7 (e1372); daf-12::AID::TagRFP; Peft-3::TIR1 -auxin	>300	0
daf-7 (e1372); daf-12::AID::TagRFP; Peft-3::TIR1 +auxin	0	>300
daf-7 (e1372); daf-12::AID::TagRFP; Pges-1::TIR1 -auxin	>100	0
daf-7 (e1372); daf-12::AID::TagRFP; Pges-1::TIR1 +auxin	>100	0
daf-7 (e1372); daf-12::AID::TagRFP; UPN::TIR1 -auxin	>150	0
daf-7 (e1372); daf-12::AID::TagRFP; UPN::TIR1 +auxin	>150	0
Since in all biological replicates (>2) of these experiments, the results have been all-or-none (dauers vs L4/adults), approximate numbers of worms are shown in each case.

## Sheet: Fig 5A
daf-2(e1370); daf-16::AID::mNG; UPN::TIR1; sri-9::GFP
control sri-9::GFP only dauers exhibit expression in ADL, NSM, OLL, AWC, AIM, AIZ, ADA, PDB, PVPL/PVT with 100% penetrance and expressivity (n>25)
auxin -	ADL	NSM	OLL	AWC	AIM	AIZ	ADA	PDB	PVPL/PVT	Total # animals scored			scoring by number of animals expressing sri-9::GFP in both cells
	21	0	0	0	0	0	0	0	0	21
auxin +	ADL	NSM	OLL	AWC (dim)	AIM	AIZ	ADA	PDB	PVPL/PVT	10
	10	0	0	8	8	0	0	10	10

## Sheet: Fig 5B
daf-2(e1370); daf-16::AID::mNG; UPN::TIR1; sra-25::GFP
control dauer (sra-25::GFP)		ASI	ASH	BAG	ADL	Total # animals scored
	ON	25	25	12	25	25		scoring by number of animals expressing sri-9::GFP in both cells
	dim	0	0	5	0
	OFF	0	0	3	0
auxin -		ASI	ASH	BAG	ADL	Total
	ON	20	20	11	20	20
	dim	0	0	4	0
	OFF	0	0	5	0
auxin +		ASI	ASH	BAG	ADL	Total
	ON	11	11	7	11	11
	dim	0	0	2	0
	OFF	0	0	2	0

## Sheet: Fig 5C
daf-2(e1370); daf-16::AID::mNG; AWC::TIR1; gcy-6::GFP
auxin -			auxin +
AWC left	AWC right		AWC left	AWC right
1	1		0	0
1	1		0	0
1	1		0	0
1	1		0	1
1			1	0
			0	0
			0	1
			0
			0
			0

## Sheet: Fig 5D
daf-7(e1372); daf-12::AID::TagRFP; UPN::TIR1; sri-9::GFP
auxin +	ADL	NSM	OLL	AWC (dim)	AIM	AIZ	ADA	PDB	PVPL/PVT		scoring by number of animals expressing sri-9::GFP in both cells
	10	0	0	3	6	0	0	0	0

## Sheet: Fig 6A
daf-2(e1370); daf-16::AID::mNG; AIB::TIR1; inx-6::SL2::H2B::YFP
EtOH - Control			Auxin (Added at the egg stage)			Auxin (Added after dauer formation)
ON	Dim	OFF	ON	Dim	OFF	ON	Dim	OFF
35	0	0	0	7	35	0	5	12

[truncated: 30 more sheets: Fig 6B, Fig 6C, Fig 6D, Fig 6E, Fig 7A-B, Fig 8A, Fig 8C, Fig 8D, Fig 9B, Fig 9D, Fig 9F, Fig 9H, Fig 9I, Fig 10B, Fig 10C, Fig 11B, Fig 12C, Fig 12E, Fig 13A, Fig 13B …]
