# Supplementary material for: DAF-16/FoxO and DAF-12/VDR control cellular plasticity both cell-autonomously and via interorgan signaling
Source: PLoS Biol. 2021 Apr 23;19(4):e3001204. doi: 10.1371/journal.pbio.3001204 (PMC8099054; doi:10.1371/journal.pbio.3001204)
Supplement: S2 Data — (XLSX) [file pbio.3001204.s009.xlsx]

## Sheet: OH15845_statistics
									daf2(e1370) EtOH													ot853;e1370 EtOH													OH15845 EtOH													OH15845 IAA
Feature #	Feature Data								Z-Score	Mean	S.D.	SEM	N	p(Normal)	q(Normal)	p(T-Test)	q(T-Test)	p(Wilcoxon)	q(Wilcoxon)			Z-Score	Mean	S.D.	SEM	N	p(Normal)	q(Normal)	p(T-Test)	q(T-Test)	p(Wilcoxon)	q(Wilcoxon)			Z-Score	Mean	S.D.	SEM	N	p(Normal)	q(Normal)	p(T-Test)	q(T-Test)	p(Wilcoxon)	q(Wilcoxon)			Z-Score	Mean
1	Length (Microns)								NaN	581.254	26.2128	5.24256	25	0.990834	0.497337	NaN	NaN	NaN	NaN			1.95846	632.59	15.9591	3.56857	20	0.580811	0.377931	0	0	0	9e-06			2.31213	641.861	29.6407	5.32363	31	0.00045	0.004031	0	0	0	8e-06			1.04409	608.622
2	Forward Length (Microns)								NaN	580.35	26.0817	5.21633	25	0.884471	0.470629	NaN	NaN	NaN	NaN			1.99236	632.314	15.567	3.48089	20	0.232595	0.233352	0	0	0	8e-06			2.34228	641.44	29.9745	5.38358	31	0.000505	0.004373	0	0	0	7e-06			1.07868	608.483
3	Paused Length (Microns)								NaN	587.732	22.7621	5.36508	18	0.617561	0.39108	NaN	NaN	NaN	NaN			1.50513	621.992	22.3412	6.73613	11	0.217808	0.224911	0.000654	0.002216	0.000812	0.002857			2.27847	639.595	28.0558	5.85004	23	0.00813	0.024653	0	1e-06	5e-06	4.1e-05			0.235498	593.092
4	Backward Length (Microns)								NaN	579.123	22.9386	5.40667	18	0.951947	0.489628	NaN	NaN	NaN	NaN			2.46605	635.691	16.4565	4.24904	15	0.613171	0.390432	0	0	3e-06	3.5e-05			2.59266	638.595	30.1257	5.90813	26	0.005311	0.018605	0	0	2e-06	2.7e-05			1.37649	610.698
5	Head Width (Microns)								NaN	21.2504	1.24534	0.249069	25	0.103432	0.138911	NaN	NaN	NaN	NaN			0.076102	21.3452	1.30642	0.292124	20	0.036562	0.069496	0.806269	0.413972	0.792798	0.458002			-0.086313	21.1429	1.40891	0.253048	31	0.028221	0.058731	0.763265	0.400324	0.704629	0.429425			-0.861133	20.178
6	Forward Head Width (Microns)								NaN	21.5182	1.08282	0.216564	25	0.727136	0.429109	NaN	NaN	NaN	NaN			0.159284	21.6907	1.2202	0.272844	20	0.001646	0.009301	0.623328	0.361978	0.792798	0.457757			-0.024398	21.4918	0.937391	0.16836	31	0.34642	0.285062	0.923678	0.44651	0.934322	0.497809			-1.01339	20.4209
7	Paused Head Width (Microns)								NaN	20.7618	1.73739	0.409507	18	0.196516	0.2095	NaN	NaN	NaN	NaN			-0.22605	20.369	2.50435	0.755089	11	0.031116	0.063401	0.65369	0.367145	0.23362	0.217317			-0.188991	20.4334	1.95811	0.408295	23	0.708475	0.422707	0.573474	0.346439	0.608461	0.396406			-0.258127	20.3133
8	Backward Head Width (Microns)								NaN	19.9441	1.7938	0.422802	18	0.01111	0.031201	NaN	NaN	NaN	NaN			-0.309712	19.3885	2.25423	0.582039	15	0.026372	0.056377	0.446773	0.296741	0.458585	0.335297			-0.224341	19.5417	2.03518	0.399132	26	0.103683	0.138789	0.492914	0.313301	0.693682	0.424919			-0.680479	18.7234
9	Midbody Width (Microns)								NaN	35.7019	2.29816	0.459631	25	0.970046	0.491974	NaN	NaN	NaN	NaN			-1.18904	32.9693	2.43782	0.545114	20	0.000969	0.006667	0.000442	0.001579	0.000225	0.001063			-1.05675	33.2733	1.54131	0.276828	31	0.476393	0.344819	5.2e-05	0.000249	8.8e-05	0.000458			-1.35483	32.5883
10	Forward Midbody Width (Microns)								NaN	35.7703	2.28536	0.457072	25	0.701257	0.420772	NaN	NaN	NaN	NaN			-1.21654	32.9901	2.47481	0.553383	20	0.002851	0.012486	0.000396	0.001429	0.000206	0.00098			-1.06303	33.3409	1.51675	0.272417	31	0.741433	0.435016	4.7e-05	0.000234	5.8e-05	0.000322			-1.39183	32.5894
11	Paused Midbody Width (Microns)								NaN	35.1375	2.06562	0.486871	18	0.175617	0.194723	NaN	NaN	NaN	NaN			-1.05787	32.9523	3.8384	1.15732	11	0.000793	0.005884	0.104352	0.116016	0.001785	0.005382			-0.977305	33.1188	1.73825	0.362451	23	0.724584	0.428954	0.002161	0.005852	0.00089	0.00307			-0.896313	33.2861
12	Backward Midbody Width (Microns)								NaN	35.3361	2.45416	0.578451	18	0.869635	0.468572	NaN	NaN	NaN	NaN			-0.783657	33.4129	2.9055	0.750198	15	0.01319	0.035099	0.052087	0.070536	0.028715	0.044531			-0.872828	33.194	1.58983	0.311792	26	0.0409	0.07499	0.003032	0.007821	0.002531	0.007187			-1.15013	32.5135
13	Tail Width (Microns)								NaN	16.9979	1.39061	0.278121	25	0.100021	0.136514	NaN	NaN	NaN	NaN			-0.333858	16.5337	1.76353	0.394338	20	0.003557	0.014412	0.34248	0.250884	0.146935	0.153535			-0.213272	16.7013	1.03232	0.18541	31	0.198382	0.210659	0.379842	0.267405	0.921225	0.494257			-0.278221	16.611
14	Forward Tail Width (Microns)								NaN	17.0514	1.47021	0.294042	25	0.256223	0.247276	NaN	NaN	NaN	NaN			-0.513497	16.2965	1.71938	0.384464	20	0.007186	0.022812	0.127206	0.132794	0.053592	0.071563			-0.251289	16.682	1.09842	0.197282	31	0.416929	0.319541	0.302552	0.23431	0.741676	0.442237			-0.409129	16.4499
15	Paused Tail Width (Microns)								NaN	16.5024	1.69776	0.400166	18	0.024368	0.053119	NaN	NaN	NaN	NaN			0.42481	17.2237	3.55957	1.07325	11	0.001319	0.007796	0.539972	0.332798	0.804748	0.461684			-0.07308	16.3784	1.03492	0.215795	23	0.339067	0.281293	0.787038	0.407316	0.66468	0.416155			0.341097	17.0815
16	Backward Tail Width (Microns)								NaN	17.3887	1.55649	0.366869	18	0.447645	0.331399	NaN	NaN	NaN	NaN			0.272221	17.8124	3.01304	0.777963	15	0.104652	0.139549	0.627624	0.363175	0.786266	0.456926			-0.100047	17.2329	1.53699	0.301428	26	0.005537	0.019342	0.744818	0.395974	0.658776	0.41342			-0.075444	17.2712
17	Area (Microns≤)								NaN	13808	758.739	151.748	25	0.124847	0.157263	NaN	NaN	NaN	NaN			0.467228	14162.5	1371.77	306.737	20	0.007752	0.023985	0.309084	0.236922	0.62336	0.403669			0.784373	14403.1	892.31	160.264	31	0.297965	0.262488	0.009334	0.019489	0.016114	0.029147			-0.796673	13203.5
18	Forward Area (Microns≤)								NaN	13849.7	779.63	155.926	25	0.500852	0.35441	NaN	NaN	NaN	NaN			0.420244	14177.3	1391.18	311.077	20	0.020273	0.046922	0.354375	0.256324	0.757807	0.44617			0.786868	14463.2	846.99	152.124	31	0.410061	0.316068	0.006812	0.015094	0.012238	0.02399			-0.822207	13208.7
19	Paused Area (Microns≤)								NaN	13651.4	834.6	196.717	18	0.212702	0.221517	NaN	NaN	NaN	NaN			0.174263	13796.8	2193.39	661.332	11	0.002618	0.012305	0.836648	0.422451	0.431536	0.323655			0.611975	14162.2	1012.87	211.198	23	0.644148	0.398688	0.084633	0.100023	0.253138	0.231276			-0.600292	13150.4
20	Backward Area (Microns≤)								NaN	13508.7	737.207	173.761	18	0.833919	0.459703	NaN	NaN	NaN	NaN			1.11814	14332.9	1614.88	416.959	15	0.036526	0.069482	0.083948	0.099455	0.239979	0.222081			0.879506	14157	835.826	163.919	26	0.786421	0.446875	0.0098	0.020031	0.013489	0.025695			-0.511349	13131.7
21	Area/Length (Microns)								NaN	23.8085	1.70375	0.340749	25	0.79676	0.451065	NaN	NaN	NaN	NaN			-0.837019	22.3824	1.96519	0.439431	20	0.000767	0.00576	0.014419	0.026527	0.001968	0.005851			-0.791386	22.4601	1.23213	0.221297	31	0.382537	0.302318	0.001863	0.005133	0.002703	0.007595			-1.22063	21.7288
22	Forward Area/Length (Microns)								NaN	23.9134	1.67763	0.335526	25	0.898129	0.473961	NaN	NaN	NaN	NaN			-0.893647	22.4142	1.99511	0.446119	20	0.002097	0.010752	0.010754	0.021487	0.003097	0.008353			-0.801608	22.5686	1.15136	0.206791	31	0.260096	0.248161	0.001463	0.004207	0.001644	0.005055			-1.29396	21.7426
23	Paused Area/Length (Microns)								NaN	23.255	1.56927	0.36988	18	0.906561	0.47614	NaN	NaN	NaN	NaN			-0.686604	22.1775	3.35679	1.01211	11	0.000686	0.005282	0.336009	0.247632	0.008554	0.018087			-0.697549	22.1603	1.43344	0.298893	23	0.657742	0.405967	0.027423	0.043548	0.050331	0.068137			-0.644651	22.2433
24	Backward Area/Length (Microns)								NaN	23.3831	1.82832	0.43094	18	0.552831	0.368488	NaN	NaN	NaN	NaN			-0.456089	22.5492	2.42574	0.626322	15	0.018315	0.04317	0.2829	0.225909	0.085912	0.102967			-0.650552	22.1937	1.2002	0.235378	26	0.980169	0.493204	0.022404	0.0369	0.021251	0.035625			-1.00639	21.5431
25	Width/Length (No Units)								NaN	0.061668	0.006076	0.001215	25	0.40327	0.313313	NaN	NaN	NaN	NaN			-1.56681	0.052148	0.003743	0.000837	20	0.000328	0.003323	0	1e-06	2e-06	2.7e-05			-1.58791	0.05202	0.004377	0.000786	31	0.000146	0.002101	0	0	0	8e-06			-1.29702	0.053787
26	Forward Width/Length (No Units)								NaN	0.061872	0.005986	0.001197	25	0.326112	0.276288	NaN	NaN	NaN	NaN			-1.61605	0.052198	0.003779	0.000845	20	0.000675	0.005269	0	1e-06	2e-06	2.5e-05			-1.62212	0.052162	0.004399	0.00079	31	0.000129	0.001905	0	0	0	8e-06			-1.34796	0.053803
27	Paused Width/Length (No Units)								NaN	0.059921	0.004775	0.001126	18	0.282454	0.258067	NaN	NaN	NaN	NaN			-1.43986	0.053045	0.006293	0.001897	11	0.003774	0.01482	0.006264	0.014171	0.00131	0.004198			-1.67322	0.05193	0.004209	0.000878	23	0.017367	0.041785	3e-06	1.8e-05	1.1e-05	8.2e-05			-0.726085	0.056453
28	Backward Width/Length (No Units)								NaN	0.061231	0.006114	0.001441	18	0.911463	0.476966	NaN	NaN	NaN	NaN			-1.4114	0.052602	0.004542	0.001173	15	0.016576	0.040241	6.1e-05	0.000286	0.000369	0.001582			-1.48201	0.05217	0.004508	0.000884	26	0.002989	0.013022	9e-06	5e-05	3.1e-05	0.00019			-1.26524	0.053496
29	Head Bend Mean (-/+ = V/D Inside) (Degrees)								NaN	-0.520816	3.2505	0.650101	25	0.045907	0.080301	NaN	NaN	NaN	NaN			0.071171	-0.289474	1.55071	0.34675	20	0.499168	0.353321	0.755348	0.39853	0.672609	0.416755			0.184967	0.08042	2.47023	0.443666	31	0.720071	0.42701	0.449012	0.297417	0.98685	0.513096			0.003083	-0.510795
30	Absolute Head Bend Mean (-/+ = V/D Inside) (Degrees)								NaN	26.2274	4.53882	0.907764	25	0.102284	0.138208	NaN	NaN	NaN	NaN			0.795446	29.8378	5.61063	1.25457	20	0.662311	0.407032	0.025404	0.041145	0.008335	0.017869			0.419558	28.1317	4.62929	0.831446	31	0.261939	0.249236	0.127946	0.132996	0.029586	0.04562			0.623001	29.0551
31	Positive Head Bend Mean (-/+ = V/D Inside) (Degrees)								NaN	26.3505	4.12608	0.825216	25	0.087492	0.126205	NaN	NaN	NaN	NaN			0.856728	29.8854	5.48586	1.22667	20	0.814538	0.455726	0.022397	0.03695	0.016989	0.030172			0.415162	28.0635	4.76861	0.856467	31	0.660544	0.406254	0.15559	0.152313	0.106266	0.121154			0.59143	28.7908
32	Negative Head Bend Mean (-/+ = V/D Inside) (Degrees)								NaN	-26.1188	5.2744	1.05488	25	0.170066	0.191356	NaN	NaN	NaN	NaN			-0.715276	-29.8914	5.91944	1.32363	20	0.310202	0.268126	0.031727	0.048715	0.006795	0.015396			-0.399761	-28.2273	4.76218	0.855313	31	0.497736	0.353335	0.12696	0.132679	0.034888	0.051436			-0.592864	-29.2458
33	Forward Head Bend Mean (-/+ = V/D Inside) (Degrees)								NaN	0.404038	3.71866	0.743732	25	0.880433	0.470331	NaN	NaN	NaN	NaN			-0.185281	-0.28496	1.76389	0.394418	20	0.089938	0.128742	0.418519	0.285162	0.189051	0.185646			-0.151721	-0.16016	2.4174	0.434178	31	0.002335	0.011395	0.516178	0.32262	0.564034	0.377752			-0.172507	-0.237456
34	Absolute Forward Head Bend Mean (-/+ = V/D Inside) (Degrees)								NaN	28.9419	4.3881	0.87762	25	0.519811	0.360595	NaN	NaN	NaN	NaN			0.547229	31.3432	4.29236	0.959802	20	0.726768	0.429308	0.072025	0.089007	0.056485	0.074776			0.236747	29.9808	3.73088	0.670086	31	0.163292	0.187282	0.351567	0.25505	0.299108	0.256305			0.038865	29.1125
35	Positive Forward Head Bend Mean (-/+ = V/D Inside) (Degrees)								NaN	29.1587	4.60125	0.92025	25	0.147598	0.173032	NaN	NaN	NaN	NaN			0.412954	31.0588	4.65135	1.04007	20	0.326184	0.275965	0.178757	0.167589	0.196859	0.191566			0.184138	30.006	3.57636	0.642334	31	0.556933	0.369	0.454237	0.29905	0.262392	0.235728			-0.048428	28.9359
36	Negative Forward Head Bend Mean (-/+ = V/D Inside) (Degrees)								NaN	-28.5559	4.87948	0.975896	25	0.349985	0.286255	NaN	NaN	NaN	NaN			-0.639796	-31.6777	4.28943	0.959146	20	0.779956	0.445697	0.02758	0.043726	0.016989	0.030123			-0.283413	-29.9388	4.31676	0.775313	31	0.772775	0.44305	0.27268	0.220456	0.187324	0.184624			-0.136429	-29.2216
37	Paused Head Bend Mean (-/+ = V/D Inside) (Degrees)								NaN	-1.17038	11.5367	2.71922	18	0.279948	0.257613	NaN	NaN	NaN	NaN			0.488201	4.46183	16.7919	5.06295	11	0.720138	0.426946	0.341815	0.250774	0.270813	0.24088			0.319603	2.51677	13.4054	2.79521	23	0.083638	0.123799	0.350281	0.254306	0.66468	0.415913			-0.620878	-8.33326
38	Absolute Paused Head Bend Mean (-/+ = V/D Inside) (Degrees)								NaN	20.2596	7.21878	1.70148	18	0.05228	0.088155	NaN	NaN	NaN	NaN			0.223365	21.872	12.5765	3.79196	11	0.174651	0.193739	0.703844	0.382321	0.669384	0.415714			0.297881	22.4099	6.12453	1.27705	23	0.380137	0.301105	0.319398	0.240666	0.167835	0.168975			1.48504	30.9798
39	Positive Paused Head Bend Mean (-/+ = V/D Inside) (Degrees)								NaN	19.5641	8.08142	1.96003	17	0.023259	0.051531	NaN	NaN	NaN	NaN			0.452075	23.2175	14.7552	4.66601	10	0.561354	0.371223	0.483929	0.310423	0.530253	0.364426			0.304115	22.0217	7.31297	1.52486	23	0.411096	0.316765	0.329634	0.245344	0.171318	0.171999			0.673104	25.0037
40	Negative Paused Head Bend Mean (-/+ = V/D Inside) (Degrees)								NaN	-19.0134	7.0869	1.6704	18	0.14344	0.170123	NaN	NaN	NaN	NaN			0.227647	-17.4001	12.3707	4.12357	9	0.451009	0.33318	0.723947	0.389336	0.554188	0.375599			-0.094664	-19.6842	8.40709	1.7924	22	0.787523	0.447292	0.785711	0.406845	0.505369	0.3576			-1.92	-32.6202
41	Backward Head Bend Mean (-/+ = V/D Inside) (Degrees)								NaN	1.77567	9.82284	2.31527	18	0.007774	0.024022	NaN	NaN	NaN	NaN			-0.728429	-5.37957	13.7378	3.54709	15	0.002085	0.010708	0.103729	0.115587	0.153256	0.159212			0.053506	2.30125	6.88995	1.35123	26	0.37486	0.29887	0.845964	0.425832	0.542725	0.370396			-0.392574	-2.08052
42	Absolute Backward Head Bend Mean (-/+ = V/D Inside) (Degrees)								NaN	21.2379	5.14684	1.21312	18	0.524863	0.361729	NaN	NaN	NaN	NaN			1.1848	27.3358	8.02145	2.07113	15	0.016416	0.039932	0.018271	0.031983	0.014668	0.02736			0.584531	24.2464	6.08908	1.19417	26	0.748591	0.436272	0.084756	0.099927	0.107123	0.121745			1.31302	27.9958
43	Positive Backward Head Bend Mean (-/+ = V/D Inside) (Degrees)								NaN	21.0855	5.29161	1.24724	18	0.086459	0.125608	NaN	NaN	NaN	NaN			0.761109	25.113	6.26489	1.67436	14	0.705216	0.421485	0.064956	0.082681	0.077331	0.095664			0.685145	24.711	6.47906	1.27065	26	0.024768	0.053702	0.04826	0.06703	0.024086	0.039158			1.13227	27.0771
44	Negative Backward Head Bend Mean (-/+ = V/D Inside) (Degrees)								NaN	-18.9863	7.52068	1.77264	18	0.237637	0.236849	NaN	NaN	NaN	NaN			-1.12637	-27.4573	8.36453	2.15971	15	0.020518	0.04722	0.005128	0.011963	0.002856	0.007882			-0.573607	-23.3002	6.88836	1.35092	26	0.163092	0.187141	0.061134	0.079265	0.07151	0.090439			-1.2433	-28.3368
45	Neck Bend Mean (-/+ = V/D Inside) (Degrees)								NaN	0.822966	3.6093	0.72186	25	0.221023	0.226597	NaN	NaN	NaN	NaN			-0.275969	-0.17309	1.71534	0.383561	20	0.234786	0.234873	0.230987	0.198081	0.08461	0.101746			-0.390577	-0.586744	4.81712	0.865181	31	1e-06	0.000138	0.216316	0.18899	0.113594	0.127218			-0.293692	-0.237057
46	Absolute Neck Bend Mean (-/+ = V/D Inside) (Degrees)								NaN	21.1713	3.06403	0.612807	25	0.196188	0.209609	NaN	NaN	NaN	NaN			1.32033	25.2168	4.20814	0.940968	20	0.425635	0.322559	0.001002	0.003091	0.001968	0.005835			0.422388	22.4655	3.83879	0.689467	31	0.487988	0.34978	0.166333	0.15994	0.299108	0.256101			1.36014	25.3388
47	Positive Neck Bend Mean (-/+ = V/D Inside) (Degrees)								NaN	21.6456	3.07512	0.615025	25	0.49895	0.353681	NaN	NaN	NaN	NaN			1.24036	25.4599	4.09641	0.915985	20	0.592538	0.381585	0.00147	0.004215	0.002667	0.007535			0.265592	22.4624	3.57734	0.642509	31	0.132108	0.161238	0.362581	0.259184	0.656315	0.412598			1.17193	25.2495
48	Negative Neck Bend Mean (-/+ = V/D Inside) (Degrees)								NaN	-20.5122	3.75864	0.751728	25	0.174245	0.194085	NaN	NaN	NaN	NaN			-1.21573	-25.0817	4.45096	0.995264	20	0.206123	0.216798	0.000769	0.002508	0.001331	0.004238			-0.440128	-22.1665	4.56448	0.819805	31	0.417472	0.319655	0.142759	0.142763	0.099318	0.114323			-1.29953	-25.3967
49	Forward Neck Bend Mean (-/+ = V/D Inside) (Degrees)								NaN	1.75211	4.62035	0.92407	25	0.000689	0.005293	NaN	NaN	NaN	NaN			-0.282854	0.445222	2.0991	0.469373	20	0.00079	0.005882	0.215666	0.18893	0.230456	0.214932			-0.415094	-0.165773	2.14912	0.385993	31	0.85948	0.465469	0.064364	0.082142	0.049841	0.067559			-0.409354	-0.139249
50	Absolute Forward Neck Bend Mean (-/+ = V/D Inside) (Degrees)								NaN	22.3144	3.07974	0.615948	25	0.208548	0.218877	NaN	NaN	NaN	NaN			1.19454	25.9932	3.7121	0.83005	20	0.634151	0.395719	0.001046	0.003216	0.003334	0.008926			0.206848	22.9514	2.96121	0.531848	31	0.081941	0.122479	0.437389	0.293305	0.330841	0.274323			1.00552	25.4111
51	Positive Forward Neck Bend Mean (-/+ = V/D Inside) (Degrees)								NaN	22.833	3.37146	0.674292	25	0.022148	0.04943	NaN	NaN	NaN	NaN			0.972215	26.1108	3.98652	0.891414	20	0.556415	0.368758	0.005717	0.013085	0.006795	0.015364			0.068464	23.0639	3.12815	0.561832	31	0.05942	0.096007	0.793642	0.409863	0.792005	0.459023			0.753135	25.3722
52	Negative Forward Neck Bend Mean (-/+ = V/D Inside) (Degrees)								NaN	-21.3828	3.44623	0.689245	25	0.759209	0.439515	NaN	NaN	NaN	NaN			-1.29287	-25.8383	3.70112	0.827595	20	0.214864	0.222722	0.000179	0.000738	0.000495	0.001959			-0.408321	-22.79	3.04793	0.547425	31	0.124131	0.156849	0.116391	0.124299	0.092737	0.108724			-1.16973	-25.414
53	Paused Neck Bend Mean (-/+ = V/D Inside) (Degrees)								NaN	-4.76246	12.6884	2.99068	18	0.052303	0.08789	NaN	NaN	NaN	NaN			0.27861	-1.22734	19.3804	5.84342	11	0.669644	0.41009	0.597951	0.353558	0.946247	0.501927			0.016818	-4.54906	15.6513	3.26352	23	0.169045	0.190648	0.961797	0.457007	0.823304	0.468088			0.212406	-2.06737
54	Absolute Paused Neck Bend Mean (-/+ = V/D Inside) (Degrees)								NaN	18.4707	5.83986	1.37647	18	0.007688	0.023937	NaN	NaN	NaN	NaN			0.350764	20.5191	13.2507	3.99524	11	0.619426	0.390838	0.636296	0.365374	0.514578	0.361974			0.246878	19.9125	8.51291	1.77506	23	0.750058	0.436709	0.524782	0.326324	0.703263	0.42981			-0.026613	18.3153
55	Positive Paused Neck Bend Mean (-/+ = V/D Inside) (Degrees)								NaN	16.3196	4.49097	1.15956	15	0.336045	0.280218	NaN	NaN	NaN	NaN			0.963832	20.6482	13.4227	4.74564	8	0.795153	0.45026	0.401932	0.277742	0.185746	0.183573			0.52852	18.6932	8.79661	2.01808	19	0.19536	0.208816	0.316578	0.239095	0.425021	0.320107			-0.753143	12.9373
56	Negative Paused Neck Bend Mean (-/+ = V/D Inside) (Degrees)								NaN	-18.4474	7.12949	1.68044	18	0.067357	0.106777	NaN	NaN	NaN	NaN			-0.314551	-20.69	13.002	4.334	9	0.902012	0.474775	0.639413	0.365656	0.699676	0.428347			0.037258	-18.1818	8.69945	1.85473	22	0.658558	0.40575	0.916035	0.445021	0.945813	0.501944			0.527897	-14.6837
57	Backward Neck Bend Mean (-/+ = V/D Inside) (Degrees)								NaN	2.2485	9.26739	2.18435	18	0.870634	0.468385	NaN	NaN	NaN	NaN			-0.286458	-0.406226	8.85028	2.28513	15	0.217268	0.22464	0.40759	0.27967	0.356552	0.285949			0.352027	5.51087	11.5804	2.27111	26	5.1e-05	0.001287	0.306585	0.235934	0.437872	0.326587			-0.300245	-0.533988
58	Absolute Backward Neck Bend Mean (-/+ = V/D Inside) (Degrees)								NaN	20.275	4.42204	1.04228	18	0.056294	0.09249	NaN	NaN	NaN	NaN			0.660384	23.1953	4.12238	1.06439	15	0.191207	0.206187	0.059135	0.077186	0.031458	0.047821			0.635884	23.0869	7.29228	1.43013	26	0.00388	0.01509	0.119672	0.12683	0.142095	0.149932			1.02701	24.8165
59	Positive Backward Neck Bend Mean (-/+ = V/D Inside) (Degrees)								NaN	20.4469	5.49494	1.29517	18	0.040402	0.074413	NaN	NaN	NaN	NaN			0.272034	21.9417	5.84699	1.50969	15	0.463058	0.337777	0.458375	0.299952	0.338008	0.277486			0.569642	23.577	7.32196	1.43595	26	0.003253	0.013538	0.113061	0.122214	0.0924	0.108566			0.704606	24.3186
60	Negative Backward Neck Bend Mean (-/+ = V/D Inside) (Degrees)								NaN	-18.8532	5.11926	1.2416	17	0.017473	0.041957	NaN	NaN	NaN	NaN			-0.852315	-23.2164	5.5413	1.43076	15	0.160764	0.185607	0.028694	0.045271	0.017357	0.030624			-0.249201	-20.1289	8.48435	1.69687	25	0.170979	0.191851	0.547492	0.336158	0.412218	0.313981			-1.18756	-24.9326
61	Midbody Bend Mean (-/+ = V/D Inside) (Degrees)								NaN	0.63337	2.65318	0.530637	25	0.322092	0.274602	NaN	NaN	NaN	NaN			-0.342491	-0.275321	1.931	0.431784	20	0.564489	0.372487	0.191149	0.174672	0.134621	0.143311			-0.146913	0.243583	2.86099	0.513849	31	0.123077	0.15584	0.599917	0.353862	0.322711	0.269241			-0.180372	0.154811
62	Absolute Midbody Bend Mean (-/+ = V/D Inside) (Degrees)								NaN	11.8585	2.74341	0.548682	25	0.144485	0.170531	NaN	NaN	NaN	NaN			0.955995	14.4812	2.73033	0.610521	20	0.427736	0.323546	0.002691	0.00713	0.002875	0.007893			0.363726	12.8564	2.34052	0.42037	31	0.51191	0.357457	0.15542	0.1523	0.05804	0.076458			1.6132	16.2842
63	Positive Midbody Bend Mean (-/+ = V/D Inside) (Degrees)								NaN	12.1314	2.13815	0.427631	25	0.372206	0.297338	NaN	NaN	NaN	NaN			1.04194	14.3592	2.85252	0.637843	20	0.978056	0.493058	0.006441	0.014504	0.01087	0.021991			0.263561	12.6949	2.3085	0.41462	31	0.345071	0.284722	0.348392	0.253501	0.228912	0.213677			1.91337	16.2224
64	Negative Midbody Bend Mean (-/+ = V/D Inside) (Degrees)								NaN	-11.509	4.21753	0.843506	25	0.095564	0.134115	NaN	NaN	NaN	NaN			-0.725301	-14.568	2.73219	0.610937	20	0.828982	0.459165	0.005392	0.012458	0.001968	0.005819			-0.296373	-12.759	2.94477	0.528897	31	0.629405	0.394476	0.216336	0.188839	0.064899	0.083751			-1.12037	-16.2342
65	Forward Midbody Bend Mean (-/+ = V/D Inside) (Degrees)								NaN	1.05645	3.35076	0.670152	25	0.001057	0.006845	NaN	NaN	NaN	NaN			-0.333828	-0.062132	1.79747	0.401925	20	0.182595	0.198571	0.16045	0.15582	0.258198	0.233717			-0.385888	-0.236573	1.66395	0.298855	31	0.568335	0.373204	0.087183	0.101803	0.16123	0.164636			-0.303499	0.039493
66	Absolute Forward Midbody Bend Mean (-/+ = V/D Inside) (Degrees)								NaN	11.9708	2.06543	0.413086	25	0.052969	0.088157	NaN	NaN	NaN	NaN			1.24915	14.5508	2.72819	0.610041	20	0.852985	0.463291	0.001293	0.003808	0.003097	0.008332			0.32207	12.636	2.3596	0.423796	31	0.194401	0.208523	0.266012	0.216863	0.18187	0.180572			1.96875	16.0371
67	Positive Forward Midbody Bend Mean (-/+ = V/D Inside) (Degrees)								NaN	12.1732	2.05262	0.410525	25	0.234918	0.234909	NaN	NaN	NaN	NaN			1.12263	14.4775	2.88048	0.644095	20	0.910259	0.477054	0.00487	0.01161	0.007277	0.015984			0.1325	12.4452	2.24562	0.403326	31	0.996628	0.498806	0.638447	0.365533	0.520362	0.362959			1.84063	15.9513
68	Negative Forward Midbody Bend Mean (-/+ = V/D Inside) (Degrees)								NaN	-11.339	2.89991	0.579982	25	0.367845	0.296578	NaN	NaN	NaN	NaN			-1.13251	-14.6231	2.77238	0.619924	20	0.76894	0.441996	0.000379	0.001388	0.001046	0.003519			-0.485375	-12.7465	2.72721	0.489822	31	0.530956	0.363766	0.069618	0.086803	0.055892	0.074264			-1.60418	-15.991
69	Paused Midbody Bend Mean (-/+ = V/D Inside) (Degrees)								NaN	-1.13288	9.57845	2.25766	18	0.010256	0.02914	NaN	NaN	NaN	NaN			0.146718	0.272447	12.8773	3.88266	11	0.535763	0.364598	0.758215	0.398748	0.874998	0.482195			0.289452	1.63962	12.284	2.56139	23	0.001471	0.00857	0.421712	0.285939	0.130904	0.140747			-0.276658	-3.78283
70	Absolute Paused Midbody Bend Mean (-/+ = V/D Inside) (Degrees)								NaN	11.6428	6.13266	1.44548	18	0.002846	0.012644	NaN	NaN	NaN	NaN			0.024855	11.7952	7.39409	2.2294	11	0.255802	0.247164	0.954875	0.45527	0.514578	0.361738			0.174461	12.7127	7.24004	1.50965	23	5.9e-05	0.001397	0.611631	0.357313	0.422989	0.319696			-0.163522	10.64
71	Positive Paused Midbody Bend Mean (-/+ = V/D Inside) (Degrees)								NaN	10.4112	5.75324	1.39537	17	0.101478	0.137577	NaN	NaN	NaN	NaN			-0.381391	8.217	8.0799	2.55509	10	0.066765	0.106114	0.463136	0.301449	0.280362	0.24512			0.281583	12.0313	6.30177	1.37516	21	0.000771	0.005776	0.413819	0.282552	0.378461	0.297533			-0.447037	7.83932
72	Negative Paused Midbody Bend Mean (-/+ = V/D Inside) (Degrees)								NaN	-11.9138	8.68196	2.10568	17	0.020583	0.047325	NaN	NaN	NaN	NaN			0.052389	-11.459	6.74968	2.38637	8	0.326666	0.276181	0.88799	0.437279	0.838437	0.473938			0.111066	-10.9496	8.65184	1.93461	20	0.000425	0.003904	0.738025	0.393651	0.748969	0.443392			0.053263	-11.4514
73	Backward Midbody Bend Mean (-/+ = V/D Inside) (Degrees)								NaN	-1.17117	6.54746	1.54325	18	0.004573	0.016976	NaN	NaN	NaN	NaN			0.100241	-0.514843	4.26422	1.10102	15	0.291862	0.259743	0.731647	0.391749	0.395523	0.305809			0.189083	0.066844	5.11701	1.00353	26	0.002117	0.010831	0.506282	0.318888	0.452099	0.3335			0.399357	1.44361
74	Absolute Backward Midbody Bend Mean (-/+ = V/D Inside) (Degrees)								NaN	13.4825	4.13177	0.973868	18	0.87556	0.469065	NaN	NaN	NaN	NaN			0.450006	15.3418	4.26774	1.10193	15	0.706192	0.421448	0.21599	0.188875	0.186948	0.184592			0.16765	14.1751	4.71009	0.923725	26	0.028321	0.058839	0.608685	0.356876	0.423907	0.319716			1.13715	18.1809
75	Positive Backward Midbody Bend Mean (-/+ = V/D Inside) (Degrees)								NaN	12.4173	3.73351	0.879997	18	0.508608	0.356788	NaN	NaN	NaN	NaN			0.828025	15.5087	5.36091	1.38418	15	0.40394	0.313433	0.071462	0.088535	0.143117	0.150275			0.369498	13.7968	6.05969	1.1884	26	0.864517	0.46664	0.35626	0.257306	0.511542	0.360546			1.57399	18.2938
76	Negative Backward Midbody Bend Mean (-/+ = V/D Inside) (Degrees)								NaN	-13.1915	5.7299	1.35055	18	0.589176	0.380729	NaN	NaN	NaN	NaN			-0.359183	-15.2496	4.96584	1.28217	15	0.914677	0.477826	0.27761	0.223147	0.270145	0.240883			-0.15507	-14.08	4.04202	0.792706	26	0.669528	0.410122	0.574903	0.346443	0.288128	0.249679			-0.794745	-17.7453
77	Hips Bend Mean (-/+ = V/D Inside) (Degrees)								NaN	0.960388	3.13161	0.626323	25	0.34784	0.285747	NaN	NaN	NaN	NaN			-0.166208	0.43989	2.84674	0.63655	20	0.006402	0.021066	0.56309	0.3425	0.343167	0.279166			-0.521578	-0.672993	4.1466	0.744751	31	4e-05	0.001096	0.099045	0.111902	0.133657	0.142708			-0.26729	0.12334
78	Absolute Hips Bend Mean (-/+ = V/D Inside) (Degrees)								NaN	17.3578	3.57269	0.714537	25	0.094617	0.133632	NaN	NaN	NaN	NaN			1.55453	22.9116	3.86088	0.863318	20	0.211946	0.220825	1.4e-05	7.7e-05	4.1e-05	0.000247			1.03944	21.0714	3.31037	0.594561	31	0.932927	0.483316	0.000214	0.000869	0.000538	0.002097			1.71904	23.4994
79	Positive Hips Bend Mean (-/+ = V/D Inside) (Degrees)								NaN	17.6243	3.54675	0.70935	25	0.311297	0.268691	NaN	NaN	NaN	NaN			1.39284	22.5644	4.56595	1.02098	20	0.170703	0.191718	0.000334	0.001252	0.000455	0.001832			0.942153	20.9659	3.36324	0.604056	31	0.002739	0.012353	0.000758	0.002487	0.002424	0.006903			1.66276	23.5217
80	Negative Hips Bend Mean (-/+ = V/D Inside) (Degrees)								NaN	-16.8285	4.23296	0.846592	25	0.865275	0.466946	NaN	NaN	NaN	NaN			-1.5324	-23.3151	3.58085	0.800701	20	0.677151	0.411993	2e-06	1.1e-05	1.2e-05	8.9e-05			-0.964485	-20.9111	3.7893	0.680578	31	0.970565	0.491828	0.000457	0.001616	0.000506	0.00198			-1.55814	-23.424
81	Forward Hips Bend Mean (-/+ = V/D Inside) (Degrees)								NaN	0.923801	2.88159	0.576318	25	0.575726	0.376332	NaN	NaN	NaN	NaN			-0.18206	0.399178	2.78263	0.622215	20	0.094614	0.133706	0.53958	0.332767	0.544978	0.371698			-0.344655	-0.069352	2.56391	0.460491	31	0.135681	0.163712	0.184456	0.170797	0.204408	0.196426			-0.323097	-0.007232
82	Absolute Forward Hips Bend Mean (-/+ = V/D Inside) (Degrees)								NaN	17.1863	2.88267	0.576535	25	0.34829	0.285347	NaN	NaN	NaN	NaN			1.97835	22.8892	3.32044	0.742473	20	0.224077	0.228478	0	4e-06	5e-06	4.5e-05			0.99133	20.044	2.66669	0.478951	31	0.522033	0.361211	0.000381	0.00139	0.000924	0.003176			1.89967	22.6624
83	Positive Forward Hips Bend Mean (-/+ = V/D Inside) (Degrees)								NaN	17.6765	2.93877	0.587755	25	0.220456	0.226781	NaN	NaN	NaN	NaN			1.70384	22.6837	3.29979	0.737856	20	0.22637	0.229758	5e-06	2.9e-05	1.5e-05	0.000102			0.779993	19.9687	2.7173	0.488041	31	0.014644	0.037613	0.004209	0.010234	0.014058	0.026544			1.668	22.5784
84	Negative Forward Hips Bend Mean (-/+ = V/D Inside) (Degrees)								NaN	-16.465	3.47546	0.695092	25	0.005764	0.019603	NaN	NaN	NaN	NaN			-1.88189	-23.0055	3.81123	0.852217	20	0.552184	0.368158	1e-06	5e-06	5e-06	4.1e-05			-1.01356	-19.9876	3.20942	0.576429	31	0.386177	0.303911	0.000289	0.001096	0.000371	0.001584			-1.77521	-22.6347
85	Paused Hips Bend Mean (-/+ = V/D Inside) (Degrees)								NaN	1.87439	12.0778	2.84677	18	0.587583	0.380305	NaN	NaN	NaN	NaN			-0.277436	-1.47643	28.8541	8.69983	11	0.313495	0.269537	0.720603	0.388825	0.605235	0.396465			-0.534026	-4.57547	13.3834	2.79063	23	0.240967	0.238218	0.113913	0.122727	0.071937	0.090872			0.530922	8.28677
86	Absolute Paused Hips Bend Mean (-/+ = V/D Inside) (Degrees)								NaN	17.9775	8.80496	2.07535	18	0.604066	0.387166	NaN	NaN	NaN	NaN			0.812124	25.1283	15.8143	4.76818	11	0.837543	0.45962	0.190938	0.174643	0.216446	0.205245			0.434235	21.801	6.61388	1.37909	23	0.129565	0.159978	0.135169	0.137715	0.090182	0.106542			0.539294	22.726
87	Positive Paused Hips Bend Mean (-/+ = V/D Inside) (Degrees)								NaN	18.2441	9.35838	2.26974	17	0.071782	0.111468	NaN	NaN	NaN	NaN			0.323899	21.2753	14.9801	5.66195	7	0.886747	0.470606	0.632605	0.364327	0.898923	0.487885			0.364667	21.6568	8.26824	1.89686	19	0.55853	0.369857	0.257112	0.21245	0.120497	0.13274			0.677877	24.588
88	Negative Paused Hips Bend Mean (-/+ = V/D Inside) (Degrees)								NaN	-16.2838	8.89556	2.0967	18	0.55336	0.368438	NaN	NaN	NaN	NaN			-0.94631	-24.7017	16.9306	5.64353	9	0.79435	0.45012	0.191509	0.174837	0.14268	0.149962			-0.539023	-21.0787	7.23422	1.54234	22	0.800895	0.452145	0.074554	0.091322	0.051917	0.069758			-0.017331	-16.4379
89	Backward Hips Bend Mean (-/+ = V/D Inside) (Degrees)								NaN	-1.19592	9.23577	2.17689	18	0.120538	0.153987	NaN	NaN	NaN	NaN			-0.193167	-2.97997	11.2487	2.9044	15	0.028195	0.058727	0.627015	0.363038	0.625484	0.404315			0.420004	2.68315	11.0888	2.1747	26	0.069992	0.109315	0.214658	0.188217	0.511542	0.36031			0.079121	-0.465172
90	Absolute Backward Hips Bend Mean (-/+ = V/D Inside) (Degrees)								NaN	21.6232	6.68262	1.57511	18	0.155364	0.180743	NaN	NaN	NaN	NaN			0.972063	28.1191	4.32205	1.11595	15	0.21748	0.224764	0.002146	0.005828	0.004049	0.010277			0.807767	27.0212	5.27141	1.03381	26	0.484395	0.348848	0.007433	0.016323	0.008347	0.01779			0.759725	26.7001
91	Positive Backward Hips Bend Mean (-/+ = V/D Inside) (Degrees)								NaN	20.0183	6.83974	1.61214	18	0.770731	0.442294	NaN	NaN	NaN	NaN			1.14856	27.8742	5.84349	1.56174	14	0.930959	0.48281	0.001491	0.004252	0.00324	0.008696			1.12488	27.7122	5.76926	1.13145	26	0.192228	0.206831	0.000447	0.001589	0.000226	0.001062			0.992658	26.8078
92	Negative Backward Hips Bend Mean (-/+ = V/D Inside) (Degrees)								NaN	-22.5321	8.58814	2.08293	17	0.57422	0.376257	NaN	NaN	NaN	NaN			-0.568962	-27.4185	4.95688	1.27986	15	0.181655	0.197726	0.056149	0.074486	0.059008	0.077354			-0.225788	-24.4712	7.7417	1.54834	25	0.295156	0.260579	0.460429	0.30069	0.293433	0.252447			-0.451813	-26.4124
93	Tail Bend Mean (-/+ = V/D Inside) (Degrees)								NaN	1.05427	5.84558	1.16912	25	0.205023	0.21639	NaN	NaN	NaN	NaN			-0.226772	-0.271342	4.05741	0.907264	20	0.215775	0.22357	0.375448	0.265269	0.248705	0.227805			-0.108274	0.42135	3.96202	0.711599	31	0.307396	0.266458	0.646232	0.36676	0.488792	0.349315			-0.214105	-0.197294
94	Absolute Tail Bend Mean (-/+ = V/D Inside) (Degrees)								NaN	18.4495	4.43335	0.886669	25	0.342733	0.283273	NaN	NaN	NaN	NaN			1.09618	23.3093	3.21039	0.717865	20	0.977661	0.492961	0.000111	0.000483	8.1e-05	0.000436			0.428956	20.3513	3.26327	0.586101	31	0.722257	0.427889	0.080626	0.096814	0.030842	0.047151			1.41556	24.7252
95	Positive Tail Bend Mean (-/+ = V/D Inside) (Degrees)								NaN	18.64	4.17516	0.835032	25	0.445359	0.330914	NaN	NaN	NaN	NaN			0.971496	22.6962	3.79204	0.847927	20	0.215844	0.223547	0.001447	0.004187	0.001229	0.00396			0.434466	20.454	3.43665	0.617241	31	0.892165	0.471222	0.087283	0.101798	0.062542	0.081491			1.40051	24.4873
96	Negative Tail Bend Mean (-/+ = V/D Inside) (Degrees)								NaN	-17.6662	5.27561	1.05512	25	0.975333	0.492706	NaN	NaN	NaN	NaN			-1.1843	-23.914	3.58948	0.802632	20	0.040397	0.074461	2.7e-05	0.000139	8.1e-05	0.000434			-0.430973	-19.9398	3.94825	0.709127	31	0.822053	0.457617	0.080668	0.096745	0.046121	0.063638			-1.35306	-24.8044
97	Forward Tail Bend Mean (-/+ = V/D Inside) (Degrees)								NaN	0.533639	3.68617	0.737234	25	0.827081	0.459156	NaN	NaN	NaN	NaN			-0.195565	-0.187245	2.5755	0.5759	20	0.315047	0.270299	0.445236	0.296123	0.379183	0.297449			-0.090085	0.201571	3.39258	0.609326	31	0.593871	0.38214	0.729922	0.39147	0.741676	0.441992			-0.215052	-0.259079
98	Absolute Forward Tail Bend Mean (-/+ = V/D Inside) (Degrees)								NaN	17.0206	3.60375	0.72075	25	0.455129	0.334802	NaN	NaN	NaN	NaN			1.61783	22.8509	3.31369	0.740964	20	0.357687	0.290021	1e-06	9e-06	1.1e-05	8.2e-05			0.798893	19.8996	2.51416	0.451557	31	0.911732	0.476697	0.001568	0.004418	0.001644	0.005041			1.89233	23.8401
99	Positive Forward Tail Bend Mean (-/+ = V/D Inside) (Degrees)								NaN	17.2877	3.70911	0.741821	25	0.903527	0.475367	NaN	NaN	NaN	NaN			1.36744	22.3597	3.25572	0.728	20	0.677522	0.412116	1.5e-05	8.1e-05	4.6e-05	0.000265			0.662798	19.7461	2.93877	0.527819	31	0.69405	0.418614	0.009717	0.019946	0.019263	0.033118			1.68655	23.5433
100	Negative Forward Tail Bend Mean (-/+ = V/D Inside) (Degrees)								NaN	-16.5687	4.13397	0.826793	25	0.976499	0.492885	NaN	NaN	NaN	NaN			-1.6496	-23.3881	4.53881	1.01491	20	0.026489	0.056527	6e-06	3.7e-05	1.2e-05	8.8e-05			-0.785389	-19.8154	3.09302	0.555523	31	0.354022	0.288201	0.002172	0.005865	0.001644	0.005026			-1.7809	-23.9308
101	Paused Tail Bend Mean (-/+ = V/D Inside) (Degrees)								NaN	1.07515	14.2396	3.35632	18	0.21952	0.226391	NaN	NaN	NaN	NaN			0.222315	4.24083	29.1947	8.80252	11	0.612474	0.390192	0.742224	0.395242	0.736042	0.441568			-0.181566	-1.51029	23.1686	4.831	23	0.022119	0.049594	0.662833	0.370573	0.422989	0.319472			0.381585	6.50878
102	Absolute Paused Tail Bend Mean (-/+ = V/D Inside) (Degrees)								NaN	19.6883	6.20168	1.46175	18	0.407635	0.314995	NaN	NaN	NaN	NaN			1.21142	27.2011	16.5754	4.99768	11	0.591641	0.381309	0.175231	0.165237	0.311873	0.261619			0.893519	25.2296	13.9955	2.91827	23	0.00042	0.003876	0.09931	0.112071	0.287352	0.249408			-0.109903	19.0067
103	Positive Paused Tail Bend Mean (-/+ = V/D Inside) (Degrees)								NaN	19.5148	10.2851	2.49451	17	0.957258	0.490082	NaN	NaN	NaN	NaN			0.388752	23.5132	16.0578	5.35261	9	0.353431	0.287816	0.511658	0.320617	0.787557	0.457183			0.429253	23.9297	16.836	3.86243	19	0.017432	0.041901	0.344573	0.251661	0.612154	0.397369			-0.165108	17.8166
104	Negative Paused Tail Bend Mean (-/+ = V/D Inside) (Degrees)								NaN	-17.7877	8.27314	2.00653	17	0.337088	0.280607	NaN	NaN	NaN	NaN			-1.38923	-29.281	12.6336	4.77505	7	0.288385	0.259111	0.056436	0.074561	0.026224	0.041567			-0.493056	-21.8668	9.3542	1.99432	22	0.334074	0.279532	0.157919	0.153975	0.20755	0.198206			-0.322688	-20.4573
105	Backward Tail Bend Mean (-/+ = V/D Inside) (Degrees)								NaN	0.493353	9.10316	2.14564	18	0.627892	0.394035	NaN	NaN	NaN	NaN			0.370792	3.86873	13.8008	3.56335	15	0.386843	0.304338	0.425243	0.287733	0.526921	0.363528			0.054229	0.987009	10.5012	2.05945	26	0.979335	0.492988	0.869008	0.432299	0.765412	0.448684			-0.131542	-0.704094
106	Absolute Backward Tail Bend Mean (-/+ = V/D Inside) (Degrees)								NaN	26.9616	9.09724	2.14424	18	0.330801	0.277461	NaN	NaN	NaN	NaN			0.655003	32.9203	7.10626	1.83483	15	0.642497	0.398781	0.042925	0.061548	0.053077	0.071139			0.246905	29.2078	7.55841	1.48233	26	0.103576	0.138723	0.395251	0.273513	0.267008	0.239476			0.269683	29.415
107	Positive Backward Tail Bend Mean (-/+ = V/D Inside) (Degrees)								NaN	26.5144	8.1625	1.92392	18	0.657973	0.405903	NaN	NaN	NaN	NaN			0.672395	32.0029	8.42215	2.17459	15	0.535016	0.36511	0.068557	0.086363	0.107638	0.122072			0.287102	28.8579	9.46515	1.85627	26	0.033786	0.066451	0.385964	0.269574	0.267008	0.239276			0.29623	28.9324
108	Negative Backward Tail Bend Mean (-/+ = V/D Inside) (Degrees)								NaN	-26.2638	11.3447	2.67398	18	0.948693	0.488677	NaN	NaN	NaN	NaN			-0.620838	-33.3071	6.71744	1.79531	14	0.829919	0.459058	0.037188	0.055021	0.035008	0.051472			-0.181694	-28.3251	7.61546	1.49351	26	0.275114	0.254996	0.506574	0.318866	0.410205	0.313335			-0.249013	-29.0888
109	Head Bend S.D. (-/+ = V/D Inside) (Degrees)								NaN	-0.224959	0.779257	0.155851	25	0.013836	0.036109	NaN	NaN	NaN	NaN			-0.065261	-0.275814	0.578322	0.129317	20	0.032275	0.064948	0.802925	0.412473	0.391688	0.303498			0.315035	0.020534	1.55371	0.279054	31	2e-06	0.000162	0.446372	0.296676	0.339103	0.27775			0.197171	-0.071312
110	Absolute Head Bend S.D. (-/+ = V/D Inside) (Degrees)								NaN	9.1313	1.41103	0.282206	25	0.205944	0.216986	NaN	NaN	NaN	NaN			1.11917	10.7105	1.45317	0.324939	20	0.032448	0.065241	0.000705	0.002321	0.000455	0.001826			0.774299	10.2239	1.98451	0.356429	31	0.191486	0.206214	0.019766	0.033752	0.02013	0.03428			-0.568106	8.32968
111	Positive Head Bend S.D. (-/+ = V/D Inside) (Degrees)								NaN	9.22561	1.33572	0.267145	25	0.256343	0.247	NaN	NaN	NaN	NaN			1.02066	10.5889	1.36085	0.304294	20	0.309629	0.267726	0.001675	0.004667	0.002125	0.006181			0.729516	10.2	1.89176	0.339769	31	0.199037	0.210895	0.028308	0.044735	0.042637	0.059985			-0.66274	8.34037
112	Negative Head Bend S.D. (-/+ = V/D Inside) (Degrees)								NaN	-9.13302	1.65085	0.330171	25	0.084051	0.124335	NaN	NaN	NaN	NaN			-1.05358	-10.8723	1.68238	0.376192	20	0.070998	0.110533	0.001232	0.003696	0.000587	0.002208			-0.655118	-10.2145	2.23854	0.402054	31	0.015097	0.038173	0.042433	0.061023	0.018429	0.032043			0.495597	-8.31486
113	Forward Head Bend S.D. (-/+ = V/D Inside) (Degrees)								NaN	0.013132	0.770445	0.154089	25	0.666849	0.408996	NaN	NaN	NaN	NaN			-0.266751	-0.192385	0.467916	0.104629	20	0.817907	0.456353	0.276376	0.222522	0.117665	0.130555			0.167513	0.142192	0.714583	0.128343	31	0.366178	0.29592	0.522813	0.32614	0.754165	0.445488			-0.017735	-0.000532
114	Absolute Forward Head Bend S.D. (-/+ = V/D Inside) (Degrees)								NaN	9.34163	1.36285	0.272571	25	0.392066	0.306466	NaN	NaN	NaN	NaN			1.10644	10.8495	1.31034	0.293001	20	0.050902	0.086794	0.000513	0.001779	0.000539	0.002087			0.620548	10.1873	1.95457	0.351051	31	0.362441	0.293192	0.062497	0.080391	0.05804	0.076364			-0.749719	8.31987
115	Positive Forward Head Bend S.D. (-/+ = V/D Inside) (Degrees)								NaN	9.31308	1.18429	0.236859	25	0.889114	0.470529	NaN	NaN	NaN	NaN			1.14515	10.6693	1.32167	0.295533	20	0.52455	0.361718	0.000944	0.002971	0.001134	0.00371			0.926078	10.4098	2.10225	0.377576	31	0.242553	0.239107	0.017456	0.031058	0.03783	0.054798			-0.820575	8.34128
116	Negative Forward Head Bend S.D. (-/+ = V/D Inside) (Degrees)								NaN	-9.37107	1.59497	0.318994	25	0.223938	0.228719	NaN	NaN	NaN	NaN			-1.06348	-11.0673	1.49764	0.334883	20	0.052625	0.088127	0.000686	0.002289	0.000417	0.001727			-0.386963	-9.98826	1.95978	0.351987	31	0.936194	0.484287	0.199369	0.179492	0.129439	0.13987			0.674219	-8.29571
117	Paused Head Bend S.D. (-/+ = V/D Inside) (Degrees)								NaN	-0.450304	3.84838	0.907071	18	0.257218	0.246866	NaN	NaN	NaN	NaN			1.00555	3.41943	9.59988	2.89447	11	0.019013	0.044471	0.226196	0.196042	0.38078	0.297617			0.269536	0.586974	6.39964	1.33442	23	0.19366	0.208003	0.524291	0.326227	0.554465	0.37555			0.064424	-0.202375
118	Absolute Paused Head Bend S.D. (-/+ = V/D Inside) (Degrees)								NaN	9.74991	2.77179	0.653317	18	0.672553	0.410529	NaN	NaN	NaN	NaN			1.23608	13.1761	6.24244	1.88217	11	0.58155	0.377806	0.110235	0.119824	0.120983	0.133139			1.11861	12.8505	2.86548	0.597494	23	0.837422	0.459761	0.001218	0.003666	0.00221	0.006376			0.551573	11.2788
119	Positive Paused Head Bend S.D. (-/+ = V/D Inside) (Degrees)								NaN	10.2887	2.55387	0.619404	17	0.53777	0.36474	NaN	NaN	NaN	NaN			1.46698	14.0352	5.59803	1.77025	10	0.63708	0.396835	0.070536	0.087723	0.083232	0.100878			0.799536	12.3306	3.7875	0.789748	23	0.534456	0.365342	0.048977	0.067737	0.08477	0.101824			0.26964	10.9774
120	Negative Paused Head Bend S.D. (-/+ = V/D Inside) (Degrees)								NaN	-10.1826	3.6888	0.869459	18	0.606069	0.387633	NaN	NaN	NaN	NaN			-0.428465	-11.7631	6.1494	2.0498	9	0.397259	0.309235	0.492613	0.313314	0.661972	0.414942			-0.913413	-13.552	3.33924	0.711928	22	0.07702	0.117651	0.004986	0.011715	0.008704	0.018296			-0.298433	-11.2835
121	Backward Head Bend S.D. (-/+ = V/D Inside) (Degrees)								NaN	0.95908	3.37041	0.794413	18	0.00334	0.013854	NaN	NaN	NaN	NaN			-0.763098	-1.61287	3.78397	0.977018	15	0.001159	0.007218	0.050484	0.069134	0.107638	0.121944			-0.029627	0.859226	2.94616	0.577789	26	0.059476	0.096033	0.919641	0.445663	0.527016	0.363361			-0.414302	-0.437287
122	Absolute Backward Head Bend S.D. (-/+ = V/D Inside) (Degrees)								NaN	7.57394	1.97045	0.464438	18	0.058018	0.094304	NaN	NaN	NaN	NaN			0.66831	8.89081	2.13754	0.551912	15	0.671395	0.410028	0.078254	0.09443	0.041076	0.058093			0.643674	8.84227	1.90726	0.374045	26	0.862461	0.466047	0.040368	0.058483	0.016441	0.029639			0.38175	8.32616
123	Positive Backward Head Bend S.D. (-/+ = V/D Inside) (Degrees)								NaN	7.80442	2.55482	0.602176	18	0.003635	0.014485	NaN	NaN	NaN	NaN			0.239628	8.41662	1.53745	0.4109	14	0.263291	0.250034	0.408036	0.279582	0.090949	0.107095			0.456861	8.97161	2.28672	0.448463	26	0.986512	0.495781	0.129318	0.13371	0.036738	0.053576			0.20689	8.33299
124	Negative Backward Head Bend S.D. (-/+ = V/D Inside) (Degrees)								NaN	-6.87042	1.5669	0.369323	18	0.078064	0.118651	NaN	NaN	NaN	NaN			-1.38137	-9.0349	2.70864	0.699369	15	0.020259	0.046934	0.01219	0.023396	0.031458	0.047754			-1.02738	-8.48022	1.85301	0.363406	26	0.956767	0.490346	0.003461	0.008765	0.009599	0.019716			-0.904146	-8.28713
125	Neck Bend S.D. (-/+ = V/D Inside) (Degrees)								NaN	0.327873	2.079	0.415801	25	0.549187	0.368379	NaN	NaN	NaN	NaN			-0.215072	-0.119264	1.15488	0.25824	20	0.005723	0.0196	0.366614	0.260728	0.430676	0.323461			-0.272618	-0.238902	2.23851	0.402048	31	3e-06	0.000209	0.331587	0.246047	0.509723	0.360207			-0.217256	-0.123804
126	Absolute Neck Bend S.D. (-/+ = V/D Inside) (Degrees)								NaN	15.7115	3.27848	0.655695	25	0.25982	0.248288	NaN	NaN	NaN	NaN			0.370755	16.9271	2.73583	0.611751	20	0.00652	0.02131	0.182367	0.169831	0.21318	0.202684			0.148688	16.199	2.86914	0.515312	31	0.489723	0.350921	0.561598	0.342233	0.552953	0.375708			-0.697844	13.4237
127	Positive Neck Bend S.D. (-/+ = V/D Inside) (Degrees)								NaN	15.733	3.47481	0.694963	25	0.76933	0.442011	NaN	NaN	NaN	NaN			0.396664	17.1114	2.75741	0.616575	20	0.0081	0.024621	0.145211	0.144326	0.146935	0.153386			0.23809	16.5604	2.94029	0.528092	31	0.262599	0.249669	0.348043	0.253625	0.391418	0.303507			-0.664106	13.4254
128	Negative Neck Bend S.D. (-/+ = V/D Inside) (Degrees)								NaN	-15.674	3.20547	0.641094	25	0.269775	0.252256	NaN	NaN	NaN	NaN			-0.356475	-16.8167	2.85644	0.63872	20	0.03856	0.071782	0.213601	0.187797	0.166997	0.168605			-0.105783	-16.0131	3.13496	0.563055	31	0.855364	0.464273	0.692727	0.379667	0.692429	0.424393			0.698546	-13.4348
129	Forward Neck Bend S.D. (-/+ = V/D Inside) (Degrees)								NaN	0.678405	2.23648	0.447296	25	0.005868	0.019682	NaN	NaN	NaN	NaN			-0.222256	0.181336	0.969273	0.216736	20	0.286745	0.2584	0.324302	0.24286	0.863978	0.480551			-0.325522	-0.049618	1.14655	0.205926	31	0.916206	0.47842	0.148483	0.146831	0.322711	0.269033			-0.319516	-0.036185
130	Absolute Forward Neck Bend S.D. (-/+ = V/D Inside) (Degrees)								NaN	15.5133	3.3138	0.66276	25	0.126115	0.157073	NaN	NaN	NaN	NaN			0.431494	16.9432	2.47101	0.552534	20	0.012825	0.034658	0.104804	0.115857	0.050825	0.068633			0.114716	15.8935	3.01605	0.541698	31	0.790325	0.448256	0.658911	0.369015	0.609398	0.396058			-0.661542	13.3211
131	Positive Forward Neck Bend S.D. (-/+ = V/D Inside) (Degrees)								NaN	15.4797	3.37707	0.675414	25	0.513266	0.357993	NaN	NaN	NaN	NaN			0.429995	16.9318	2.4965	0.558235	20	0.016584	0.040219	0.104796	0.11598	0.053592	0.071474			0.178532	16.0826	3.00419	0.539569	31	0.106493	0.141078	0.488856	0.311942	0.499199	0.354867			-0.625194	13.3683
132	Negative Forward Neck Bend S.D. (-/+ = V/D Inside) (Degrees)								NaN	-15.4536	3.44724	0.689448	25	0.085775	0.12574	NaN	NaN	NaN	NaN			-0.444217	-16.9849	2.61497	0.584726	20	0.031531	0.063819	0.097531	0.111353	0.048178	0.066137			-0.09054	-15.7657	3.24583	0.582968	31	0.819637	0.457004	0.731025	0.391631	0.597906	0.39358			0.628244	-13.2879
133	Paused Neck Bend S.D. (-/+ = V/D Inside) (Degrees)								NaN	-3.65021	10.3012	2.42803	18	0.441508	0.329966	NaN	NaN	NaN	NaN			0.256192	-1.01111	13.8898	4.18792	11	0.238392	0.237117	0.592827	0.351595	0.736042	0.441322			0.04756	-3.16028	10.3729	2.16289	23	0.473768	0.343327	0.881061	0.435407	0.968567	0.508751			0.530599	1.81563
134	Absolute Paused Neck Bend S.D. (-/+ = V/D Inside) (Degrees)								NaN	18.0608	4.2601	1.00412	18	0.910638	0.477047	NaN	NaN	NaN	NaN			0.377112	19.6674	5.9802	1.8031	11	0.322928	0.27445	0.44751	0.296826	0.63697	0.407336			0.355924	19.5771	4.72506	0.985243	23	0.208406	0.218822	0.287867	0.227638	0.470027	0.341575			-0.051417	17.8418
135	Positive Paused Neck Bend S.D. (-/+ = V/D Inside) (Degrees)								NaN	18.0155	4.84912	1.25204	15	0.660211	0.40646	NaN	NaN	NaN	NaN			0.579707	20.8266	7.68861	2.71833	8	0.078731	0.118774	0.369597	0.262276	0.628299	0.405161			0.5014	20.4469	5.14286	1.17985	19	0.109472	0.14354	0.167559	0.160486	0.331467	0.273368			0.395357	19.9327
136	Negative Paused Neck Bend S.D. (-/+ = V/D Inside) (Degrees)								NaN	-17.9612	4.64239	1.09422	18	0.169024	0.190978	NaN	NaN	NaN	NaN			-0.587874	-20.6904	7.2878	2.42927	9	0.603598	0.386967	0.327009	0.244137	0.425315	0.320105			-0.256107	-19.1502	4.49541	0.958425	22	0.728339	0.428884	0.419104	0.285162	0.522901	0.363083			-0.206432	-18.9196
137	Backward Neck Bend S.D. (-/+ = V/D Inside) (Degrees)								NaN	1.16894	4.11791	0.970602	18	0.12963	0.159978	NaN	NaN	NaN	NaN			0.109542	1.62002	7.95375	2.05365	15	0.007623	0.023765	0.844578	0.425354	0.651313	0.412343			0.459191	3.05985	7.06606	1.38577	26	0.000239	0.002667	0.27022	0.219377	0.481321	0.346971			-0.334577	-0.208823
138	Absolute Backward Neck Bend S.D. (-/+ = V/D Inside) (Degrees)								NaN	12.9876	3.13393	0.738675	18	0.814214	0.455964	NaN	NaN	NaN	NaN			1.94506	19.0833	8.50031	2.19477	15	0.000241	0.002681	0.017371	0.031021	0.001764	0.005331			1.42863	17.4648	3.90559	0.765949	26	0.048789	0.084133	0.000137	0.000579	0.00047	0.001875			0.501216	14.5584
139	Positive Backward Neck Bend S.D. (-/+ = V/D Inside) (Degrees)								NaN	13.5724	4.25456	1.00281	18	0.017732	0.042329	NaN	NaN	NaN	NaN			1.3599	19.3582	9.23949	2.38563	15	0.000516	0.004421	0.037632	0.055427	0.003609	0.009473			0.85333	17.203	4.06145	0.796516	26	0.160408	0.185371	0.007509	0.01638	0.003728	0.009669			0.224055	14.5257
140	Negative Backward Neck Bend S.D. (-/+ = V/D Inside) (Degrees)								NaN	-12.497	3.09606	0.750905	17	0.705293	0.421428	NaN	NaN	NaN	NaN			-1.84527	-18.2101	7.39035	1.90818	15	0.00039	0.003648	0.01207	0.023258	0.001514	0.004722			-1.75242	-17.9226	4.50107	0.900213	25	0.070891	0.110507	3.8e-05	0.000195	0.000248	0.001136			-0.658764	-14.5366
141	Midbody Bend S.D. (-/+ = V/D Inside) (Degrees)								NaN	0.359594	3.46555	0.69311	25	0.132106	0.161559	NaN	NaN	NaN	NaN			-0.153896	-0.173739	3.44314	0.76991	20	0.123839	0.156643	0.609436	0.356672	0.575739	0.38179			0.267555	1.28682	4.04781	0.727008	31	0.00082	0.00589	0.360075	0.258149	0.541979	0.371063			-0.04999	0.18635
142	Absolute Midbody Bend S.D. (-/+ = V/D Inside) (Degrees)								NaN	19.3399	4.01395	0.80279	25	0.195149	0.209049	NaN	NaN	NaN	NaN			1.19771	24.1475	3.11185	0.695832	20	0.017072	0.041117	4.7e-05	0.000235	0.000351	0.001528			0.791206	22.5158	3.57003	0.641197	31	0.920328	0.479955	0.003298	0.008419	0.004585	0.011214			0.107945	19.7732
143	Positive Midbody Bend S.D. (-/+ = V/D Inside) (Degrees)								NaN	19.2317	4.02981	0.805962	25	0.135438	0.163743	NaN	NaN	NaN	NaN			1.2239	24.1638	3.27851	0.733098	20	0.025307	0.054483	4.7e-05	0.000234	0.000351	0.001522			0.868097	22.73	3.41555	0.613451	31	0.712529	0.424502	0.001178	0.003555	0.001554	0.004832			0.141194	19.8007
144	Negative Midbody Bend S.D. (-/+ = V/D Inside) (Degrees)								NaN	-19.355	4.11437	0.822874	25	0.381751	0.302089	NaN	NaN	NaN	NaN			-1.1362	-24.0297	3.22332	0.720756	20	0.059229	0.095825	0.000105	0.00046	0.000587	0.0022			-0.736941	-22.3871	4.02816	0.723479	31	0.95907	0.490494	0.007855	0.016982	0.009664	0.019811			-0.099696	-19.7652
145	Forward Midbody Bend S.D. (-/+ = V/D Inside) (Degrees)								NaN	0.997429	3.21904	0.643809	25	0.045977	0.080193	NaN	NaN	NaN	NaN			-0.315342	-0.017669	2.63969	0.590252	20	0.011179	0.031109	0.251573	0.209292	0.166997	0.168447			-0.238904	0.228386	2.10468	0.378012	31	0.065793	0.104773	0.309215	0.23665	0.306844	0.259626			-0.265713	0.142088
146	Absolute Forward Midbody Bend S.D. (-/+ = V/D Inside) (Degrees)								NaN	18.6672	3.74494	0.748989	25	0.242105	0.239052	NaN	NaN	NaN	NaN			1.37148	23.8033	2.94914	0.659447	20	0.02175	0.049036	6e-06	3.6e-05	6.1e-05	0.000335			0.757242	21.503	3.2704	0.58738	31	0.149857	0.175006	0.00452	0.010828	0.003531	0.009292			0.20092	19.4196
147	Positive Forward Midbody Bend S.D. (-/+ = V/D Inside) (Degrees)								NaN	18.7487	3.67903	0.735805	25	0.445984	0.330572	NaN	NaN	NaN	NaN			1.37133	23.7938	3.20509	0.71668	20	0.024092	0.052564	1.4e-05	7.5e-05	9.8e-05	0.000509			0.784175	21.6337	3.07485	0.55226	31	0.262666	0.249635	0.00296	0.007676	0.003349	0.008922			0.196259	19.4707
148	Negative Forward Midbody Bend S.D. (-/+ = V/D Inside) (Degrees)								NaN	-18.6249	3.86746	0.773492	25	0.142302	0.169185	NaN	NaN	NaN	NaN			-1.35396	-23.8613	2.92188	0.653353	20	0.037177	0.07001	6e-06	3.4e-05	5e-05	0.000288			-0.716405	-21.3956	3.7968	0.681926	31	0.155781	0.180796	0.009706	0.019966	0.007584	0.016524			-0.201589	-19.4045
149	Paused Midbody Bend S.D. (-/+ = V/D Inside) (Degrees)								NaN	-1.37067	12.5825	2.96572	18	0.696218	0.419818	NaN	NaN	NaN	NaN			0.119705	0.135519	21.1602	6.38004	11	0.3725	0.297183	0.833488	0.421074	0.874998	0.481948			0.564174	5.72805	15.8641	3.30789	23	0.265809	0.250665	0.118154	0.125494	0.130904	0.140606			-0.326975	-5.48483
150	Absolute Paused Midbody Bend S.D. (-/+ = V/D Inside) (Degrees)								NaN	22.4348	4.50083	1.06086	18	0.541809	0.364535	NaN	NaN	NaN	NaN			1.42686	28.8569	9.37774	2.8275	11	0.065497	0.10444	0.053401	0.072016	0.110577	0.124879			0.969875	26.8001	5.86903	1.22378	23	0.887837	0.470263	0.010324	0.020842	0.017432	0.030706			0.01019	22.4807
151	Positive Paused Midbody Bend S.D. (-/+ = V/D Inside) (Degrees)								NaN	21.25	4.68414	1.13607	17	0.614397	0.39009	NaN	NaN	NaN	NaN			1.51498	28.3464	10.0405	3.17508	10	0.855885	0.464452	0.058396	0.076427	0.053227	0.071164			1.33673	27.5114	6.25022	1.36391	21	0.211916	0.220888	0.001171	0.003546	0.001682	0.005128			0.736587	24.7003
152	Negative Paused Midbody Bend S.D. (-/+ = V/D Inside) (Degrees)								NaN	-23.2482	5.01369	1.216	17	0.371749	0.297852	NaN	NaN	NaN	NaN			-1.38103	-30.1723	11.3527	4.01379	8	0.27866	0.257303	0.135926	0.13791	0.281158	0.245617			-0.737953	-26.9481	6.3931	1.42954	20	0.333732	0.279342	0.056669	0.074667	0.090756	0.106985			0.404251	-21.2214
153	Backward Midbody Bend S.D. (-/+ = V/D Inside) (Degrees)								NaN	-0.065265	4.85873	1.14521	18	0.252255	0.246081	NaN	NaN	NaN	NaN			-0.37376	-1.88126	7.87941	2.03445	15	0.549383	0.368004	0.444787	0.296026	0.395523	0.305589			-0.016773	-0.146762	5.51969	1.0825	26	0.324399	0.275124	0.959016	0.456352	0.952413	0.503461			0.26084	1.20208
154	Absolute Backward Midbody Bend S.D. (-/+ = V/D Inside) (Degrees)								NaN	18.6526	3.934	0.927252	18	0.761219	0.440155	NaN	NaN	NaN	NaN			2.59116	28.8462	9.232	2.38369	15	0.000413	0.003839	0.00085	0.002692	1.8e-05	0.000122			1.67822	25.2547	5.09556	0.999322	26	0.901363	0.474639	1.8e-05	9.6e-05	0.000116	0.00059			0.696023	21.3908
155	Positive Backward Midbody Bend S.D. (-/+ = V/D Inside) (Degrees)								NaN	19.5512	4.39123	1.03502	18	0.814636	0.455676	NaN	NaN	NaN	NaN			2.06478	28.6181	9.45797	2.44204	15	0.0002	0.002424	0.002885	0.007542	0.000158	0.000776			1.43959	25.8728	5.99111	1.17495	26	0.941024	0.485651	0.000226	0.000905	0.000869	0.003016			0.385318	21.2432
156	Negative Backward Midbody Bend S.D. (-/+ = V/D Inside) (Degrees)								NaN	-18.216	3.69624	0.871212	18	0.039232	0.072865	NaN	NaN	NaN	NaN			-2.94655	-29.1071	9.07777	2.34387	15	0.00051	0.004401	0.000388	0.001406	8e-06	6.4e-05			-1.85036	-25.0554	4.96538	0.973792	26	0.874947	0.46884	5e-06	3e-05	3.4e-05	0.000207			-0.956289	-21.7507
157	Hips Bend S.D. (-/+ = V/D Inside) (Degrees)								NaN	0.593262	2.0093	0.40186	25	0.421085	0.321109	NaN	NaN	NaN	NaN			-0.030714	0.531548	1.9065	0.426307	20	0.063484	0.101495	0.916611	0.444858	0.863978	0.480303			-0.580473	-0.573081	2.12988	0.382538	31	3.8e-05	0.001054	0.040338	0.058527	0.092737	0.108606			-0.276939	0.036809
158	Absolute Hips Bend S.D. (-/+ = V/D Inside) (Degrees)								NaN	13.1696	3.81196	0.762392	25	0.537681	0.365086	NaN	NaN	NaN	NaN			0.734324	15.9688	2.1948	0.490772	20	0.021159	0.048151	0.003688	0.009149	0.004458	0.011005			0.461352	14.9282	2.58624	0.464502	31	0.621439	0.391499	0.055686	0.074174	0.034888	0.051366			-0.280739	12.0994
159	Positive Hips Bend S.D. (-/+ = V/D Inside) (Degrees)								NaN	13.2284	4.20892	0.841785	25	0.043287	0.077614	NaN	NaN	NaN	NaN			0.618725	15.8325	2.36707	0.529292	20	0.026444	0.056481	0.012495	0.023703	0.004149	0.010482			0.394029	14.8868	2.6851	0.482257	31	0.450942	0.333232	0.095312	0.109719	0.027206	0.042997			-0.275564	12.0685
160	Negative Hips Bend S.D. (-/+ = V/D Inside) (Degrees)								NaN	-13.1084	3.60705	0.72141	25	0.252362	0.245693	NaN	NaN	NaN	NaN			-0.819377	-16.064	2.18311	0.488158	20	0.034803	0.06731	0.001561	0.004411	0.004458	0.01098			-0.549476	-15.0904	2.95857	0.531374	31	0.468586	0.340383	0.031943	0.04897	0.036333	0.053275			0.267827	-12.1424
161	Forward Hips Bend S.D. (-/+ = V/D Inside) (Degrees)								NaN	0.240255	1.44196	0.288392	25	0.833865	0.460091	NaN	NaN	NaN	NaN			0.101019	0.38592	1.71704	0.383942	20	0.210712	0.219821	0.763316	0.400136	0.775246	0.452477			-0.146371	0.029193	1.31563	0.236295	31	0.339582	0.281528	0.573895	0.346264	0.668269	0.415261			-0.136971	0.042747
162	Absolute Forward Hips Bend S.D. (-/+ = V/D Inside) (Degrees)								NaN	12.6552	3.39763	0.679525	25	0.640167	0.397841	NaN	NaN	NaN	NaN			0.850513	15.5449	2.05661	0.459873	20	0.003151	0.013273	0.00108	0.003292	0.001968	0.005803			0.445849	14.17	2.20616	0.396238	31	0.997264	0.49851	0.061364	0.079457	0.028375	0.044195			-0.302403	11.6277
163	Positive Forward Hips Bend S.D. (-/+ = V/D Inside) (Degrees)								NaN	12.6404	3.49898	0.699795	25	0.112007	0.145067	NaN	NaN	NaN	NaN			0.810873	15.4776	2.24485	0.501963	20	0.003507	0.014233	0.002031	0.005546	0.001134	0.003699			0.451339	14.2196	2.1943	0.394107	31	0.783296	0.447081	0.056495	0.074539	0.019263	0.033065			-0.291849	11.6192
164	Negative Forward Hips Bend S.D. (-/+ = V/D Inside) (Degrees)								NaN	-12.722	3.45542	0.691085	25	0.639598	0.397894	NaN	NaN	NaN	NaN			-0.821476	-15.5605	2.09469	0.468388	20	0.020287	0.04691	0.001529	0.004335	0.002125	0.006164			-0.402225	-14.1118	2.46172	0.442137	31	0.937854	0.484529	0.097647	0.111225	0.067329	0.086164			0.314086	-11.6367
165	Paused Hips Bend S.D. (-/+ = V/D Inside) (Degrees)								NaN	1.10586	6.44115	1.51819	18	0.887829	0.470668	NaN	NaN	NaN	NaN			-0.398335	-1.45988	17.7594	5.35465	11	0.794836	0.450186	0.653309	0.367567	0.98207	0.511847			-1.30805	-7.3195	13.4928	2.81343	23	0.497158	0.35344	0.012695	0.023849	0.028266	0.044153			0.137375	1.99071
166	Absolute Paused Hips Bend S.D. (-/+ = V/D Inside) (Degrees)								NaN	15.3526	5.18022	1.22099	18	0.704466	0.421451	NaN	NaN	NaN	NaN			0.792506	19.4579	12.231	3.6878	11	0.178979	0.196482	0.311034	0.236558	0.669384	0.415474			1.00941	20.5815	8.51996	1.77653	23	0.004539	0.016874	0.020274	0.034319	0.041755	0.058898			-0.586384	12.315
167	Positive Paused Hips Bend S.D. (-/+ = V/D Inside) (Degrees)								NaN	16.1424	4.95556	1.2019	17	0.742957	0.43549	NaN	NaN	NaN	NaN			0.535936	18.7983	12.0296	4.54674	7	0.174534	0.193698	0.590251	0.350921	0.898923	0.48764			0.901347	20.6091	9.12857	2.09424	19	0.024036	0.052488	0.074785	0.09149	0.153886	0.159405			-0.627787	13.0314
168	Negative Paused Hips Bend S.D. (-/+ = V/D Inside) (Degrees)								NaN	-15.7177	5.423	1.27821	18	0.882774	0.471065	NaN	NaN	NaN	NaN			-1.14027	-21.9014	12.1577	4.05257	9	0.281045	0.257455	0.177436	0.166671	0.189662	0.186077			-0.973518	-20.9971	8.88706	1.89473	22	0.035105	0.067785	0.026842	0.042833	0.070623	0.089633			0.249705	-14.3635
169	Backward Hips Bend S.D. (-/+ = V/D Inside) (Degrees)								NaN	0.405942	3.61867	0.852929	18	0.554549	0.367922	NaN	NaN	NaN	NaN			-1.04146	-3.36275	8.84059	2.28263	15	0.000134	0.001936	0.139464	0.140622	0.270145	0.240684			0.099292	0.765245	6.20687	1.21727	26	0.022332	0.049658	0.810189	0.414457	0.747262	0.443357			-0.27943	-0.605223
170	Absolute Backward Hips Bend S.D. (-/+ = V/D Inside) (Degrees)								NaN	13.9986	4.09542	0.9653	18	0.484911	0.349013	NaN	NaN	NaN	NaN			1.54981	20.3457	5.29662	1.36758	15	0.848748	0.462641	0.000799	0.002572	0.001068	0.003569			1.14291	18.6793	4.50491	0.883485	26	0.461833	0.336985	0.00095	0.002979	0.001439	0.004542			0.419658	15.7172
171	Positive Backward Hips Bend S.D. (-/+ = V/D Inside) (Degrees)								NaN	14.8612	4.82069	1.13625	18	0.801358	0.452302	NaN	NaN	NaN	NaN			0.897355	19.1871	4.83654	1.29262	14	0.082602	0.123239	0.017972	0.031687	0.017588	0.03083			0.820098	18.8147	4.93629	0.968086	26	0.171919	0.192286	0.011787	0.022939	0.016441	0.029589			0.151745	15.5927
172	Negative Backward Hips Bend S.D. (-/+ = V/D Inside) (Degrees)								NaN	-13.7705	3.5858	0.869683	17	0.370762	0.297649	NaN	NaN	NaN	NaN			-1.94559	-20.747	5.52008	1.42528	15	0.76901	0.441932	0.000347	0.001293	0.000677	0.002496			-1.46839	-19.0358	4.8952	0.97904	25	0.404533	0.313394	0.000252	0.000974	0.000654	0.002419			-0.585353	-15.8695
173	Tail Bend S.D. (-/+ = V/D Inside) (Degrees)								NaN	0.465517	3.4009	0.680179	25	0.012743	0.034629	NaN	NaN	NaN	NaN			-0.044439	0.314383	1.97079	0.440682	20	0.091416	0.130627	0.853022	0.427179	0.515056	0.36113			-0.073189	0.216609	1.68248	0.302182	31	0.000158	0.002134	0.740151	0.394569	0.248615	0.227917			-0.160141	-0.079105
174	Absolute Tail Bend S.D. (-/+ = V/D Inside) (Degrees)								NaN	9.84012	2.95337	0.590674	25	0.505915	0.356336	NaN	NaN	NaN	NaN			0.686021	11.8662	2.0722	0.463359	20	0.094321	0.133602	0.009953	0.020135	0.006795	0.015332			0.44243	11.1468	2.46436	0.442611	31	0.517228	0.35911	0.083203	0.099296	0.069834	0.088946			-0.10386	9.53338
175	Positive Tail Bend S.D. (-/+ = V/D Inside) (Degrees)								NaN	9.77911	3.01236	0.602472	25	0.106724	0.141306	NaN	NaN	NaN	NaN			0.726908	11.9688	2.48109	0.554789	20	0.007824	0.024025	0.010568	0.021201	0.004149	0.010457			0.465384	11.181	2.91464	0.523484	31	0.146532	0.172031	0.085035	0.100014	0.055892	0.074173			-0.099322	9.47991
176	Negative Tail Bend S.D. (-/+ = V/D Inside) (Degrees)								NaN	-9.71538	2.77277	0.554555	25	0.872132	0.468259	NaN	NaN	NaN	NaN			-0.775683	-11.8662	2.47121	0.55258	20	0.090449	0.129321	0.008781	0.018734	0.015962	0.029019			-0.52861	-11.1811	2.37232	0.426082	31	0.687981	0.416812	0.041453	0.05979	0.04435	0.06159			0.064355	-9.53694
177	Forward Tail Bend S.D. (-/+ = V/D Inside) (Degrees)								NaN	0.121894	1.90517	0.381034	25	0.055716	0.091975	NaN	NaN	NaN	NaN			0.133125	0.37552	1.76398	0.394438	20	0.170704	0.191631	0.646134	0.366918	0.828212	0.470381			0.021578	0.163004	1.06523	0.191321	31	0.557687	0.369399	0.923726	0.446312	0.882078	0.481902			-0.107193	-0.082327
178	Absolute Forward Tail Bend S.D. (-/+ = V/D Inside) (Degrees)								NaN	9.49426	2.63433	0.526866	25	0.733762	0.43166	NaN	NaN	NaN	NaN			0.813703	11.6378	1.98308	0.443431	20	0.072298	0.111913	0.003296	0.008434	0.002875	0.007873			0.280119	10.2322	1.83401	0.329397	31	0.580772	0.378006	0.241766	0.204625	0.117404	0.130805			-0.092826	9.24973
179	Positive Forward Tail Bend S.D. (-/+ = V/D Inside) (Degrees)								NaN	9.4423	2.56266	0.512533	25	0.226322	0.230093	NaN	NaN	NaN	NaN			0.938452	11.8472	2.45533	0.549027	20	0.262443	0.249619	0.002618	0.006955	0.003859	0.00996			0.314641	10.2486	2.02666	0.364	31	0.510998	0.356922	0.206165	0.183744	0.133657	0.142567			-0.092041	9.20643
180	Negative Forward Tail Bend S.D. (-/+ = V/D Inside) (Degrees)								NaN	-9.53568	2.7832	0.55664	25	0.72643	0.429734	NaN	NaN	NaN	NaN			-0.670151	-11.4008	2.14736	0.480164	20	0.031925	0.064456	0.014886	0.027283	0.01499	0.027624			-0.274251	-10.299	2.10078	0.377311	31	0.992765	0.497179	0.26253	0.215466	0.18187	0.180405			0.113744	-9.21911
181	Paused Tail Bend S.D. (-/+ = V/D Inside) (Degrees)								NaN	0.298066	9.41005	2.21797	18	0.359763	0.29151	NaN	NaN	NaN	NaN			0.584419	5.79748	12.328	3.71704	11	0.727129	0.429209	0.220902	0.19248	0.290856	0.251637			-0.357324	-3.06437	7.92931	1.65338	23	0.294258	0.260257	0.232764	0.199079	0.22187	0.209098			0.584315	5.7965
182	Absolute Paused Tail Bend S.D. (-/+ = V/D Inside) (Degrees)								NaN	11.8625	3.95354	0.931859	18	0.444495	0.330777	NaN	NaN	NaN	NaN			0.63366	14.3677	6.79885	2.04993	11	0.479481	0.346539	0.284384	0.226723	0.356838	0.285328			0.628256	14.3463	4.36621	0.910418	23	0.995815	0.498502	0.064136	0.081958	0.064017	0.082812			-0.310109	10.6365
183	Positive Paused Tail Bend S.D. (-/+ = V/D Inside) (Degrees)								NaN	12.4999	5.43882	1.31911	17	0.033967	0.066483	NaN	NaN	NaN	NaN			0.54809	15.4809	7.27727	2.42576	9	0.751387	0.436543	0.300148	0.232818	0.331975	0.273368			0.388016	14.6103	5.86937	1.34652	19	0.063299	0.101266	0.270761	0.219451	0.281312	0.245552			-0.360713	10.5381
184	Negative Paused Tail Bend S.D. (-/+ = V/D Inside) (Degrees)								NaN	-10.8482	3.87705	0.940322	17	0.131639	0.161638	NaN	NaN	NaN	NaN			-0.661539	-13.413	5.73247	2.16667	7	0.329099	0.276318	0.307832	0.23652	0.280284	0.245251			-1.25773	-15.7244	5.62911	1.20013	22	0.068647	0.108257	0.002851	0.007493	0.002559	0.007247			0.238879	-9.92201
185	Backward Tail Bend S.D. (-/+ = V/D Inside) (Degrees)								NaN	0.184753	2.38486	0.562117	18	0.884501	0.470234	NaN	NaN	NaN	NaN			0.800041	2.09274	4.71287	1.21686	15	0.9376	0.4845	0.170128	0.161991	0.302813	0.257837			0.059365	0.326331	4.54229	0.890817	26	0.011244	0.031253	0.89376	0.437909	0.658776	0.413179			-0.156789	-0.189168
186	Absolute Backward Tail Bend S.D. (-/+ = V/D Inside) (Degrees)								NaN	11.47	3.1612	0.745101	18	0.423317	0.322306	NaN	NaN	NaN	NaN			0.771072	13.9075	3.21337	0.829689	15	0.046054	0.080098	0.036837	0.054668	0.037625	0.054648			1.31261	15.6194	5.80619	1.13869	26	0.014219	0.036794	0.004049	0.009894	0.006273	0.014425			-0.210418	10.8048
187	Positive Backward Tail Bend S.D. (-/+ = V/D Inside) (Degrees)								NaN	11.2502	2.82906	0.666815	18	0.048177	0.083373	NaN	NaN	NaN	NaN			1.02602	14.1528	3.21514	0.830145	15	0.043157	0.077495	0.010891	0.021671	0.014668	0.027313			1.58079	15.7223	5.79394	1.13628	26	0.026076	0.055892	0.001607	0.004516	0.00296	0.008024			-0.066645	11.0616
188	Negative Backward Tail Bend S.D. (-/+ = V/D Inside) (Degrees)								NaN	-12.0175	4.14298	0.97651	18	0.934493	0.484024	NaN	NaN	NaN	NaN			-0.528257	-14.2061	3.26203	0.871815	14	0.50764	0.356314	0.104957	0.115764	0.071172	0.090118			-0.874853	-15.642	6.31012	1.23752	26	0.002879	0.012583	0.026542	0.042425	0.03464	0.051141			0.302294	-10.7651
189	Max Amplitude (Microns)								NaN	117	21.7763	4.35527	25	0.224505	0.228723	NaN	NaN	NaN	NaN			0.731291	132.924	25.9251	5.79703	20	0.345328	0.284645	0.034392	0.051908	0.036617	0.053546			0.47951	127.442	15.9561	2.8658	31	0.476129	0.34473	0.051545	0.070094	0.032143	0.048588			1.77808	155.72
190	Forward Max Amplitude (Microns)								NaN	116.404	19.0814	3.81628	25	0.534931	0.365461	NaN	NaN	NaN	NaN			0.91519	133.867	26.659	5.96114	20	0.438201	0.328098	0.01892	0.032767	0.0217	0.036265			0.584914	127.565	18.1289	3.25604	31	0.802684	0.45263	0.030605	0.047441	0.024993	0.040208			2.06335	155.775
191	Paused Max Amplitude (Microns)								NaN	119.243	32.8728	7.7482	18	0.550597	0.367906	NaN	NaN	NaN	NaN			0.017318	119.812	22.9012	6.90497	11	0.122847	0.15571	0.956669	0.455458	0.804748	0.461438			-0.07762	116.691	29.4253	6.1356	23	0.045706	0.080064	0.797808	0.410709	0.608461	0.396166			-0.500184	102.8
192	Backward Max Amplitude (Microns)								NaN	130.161	28.0673	6.61553	18	0.026932	0.056973	NaN	NaN	NaN	NaN			0.413703	141.773	28.3472	7.31922	15	0.86031	0.465711	0.248529	0.207824	0.225821	0.212079			0.27456	137.867	26.8645	5.26857	26	0.74262	0.435398	0.368309	0.261552	0.299099	0.256501			1.14405	162.272
193	Amplitude Ratio (No Units)								NaN	0.706898	0.041646	0.008329	25	0.633371	0.395739	NaN	NaN	NaN	NaN			1.27795	0.76012	0.02744	0.006136	20	0.003214	0.013492	7e-06	3.8e-05	1e-05	7.6e-05			1.04465	0.750403	0.027694	0.004974	31	0.05773	0.093962	6e-05	0.000284	7.6e-05	0.000411			0.887437	0.743856
194	Forward Amplitude Ratio (No Units)								NaN	0.713556	0.03355	0.00671	25	0.393871	0.307482	NaN	NaN	NaN	NaN			1.39618	0.760398	0.025388	0.005677	20	0.026547	0.056405	3e-06	2.2e-05	1.8e-05	0.000122			1.01863	0.747731	0.030167	0.005418	31	0.080214	0.120639	0.000241	0.000947	0.000371	0.001577			0.869867	0.74274
195	Paused Amplitude Ratio (No Units)								NaN	0.672281	0.090518	0.021335	18	0.334967	0.279894	NaN	NaN	NaN	NaN			0.985881	0.761521	0.087522	0.026389	11	0.466563	0.339622	0.015352	0.027978	0.032764	0.048772			0.911821	0.754818	0.072557	0.015129	23	0.220626	0.226572	0.003468	0.008761	0.005145	0.012198			0.644276	0.7306
196	Backward Amplitude Ratio (No Units)								NaN	0.708523	0.051046	0.012032	18	0.840934	0.460651	NaN	NaN	NaN	NaN			1.39933	0.779954	0.046475	0.012	15	0.004481	0.016708	0.00021	0.000859	5.5e-05	0.000311			0.936298	0.756318	0.070461	0.013818	26	0.008296	0.025001	0.012552	0.023765	0.002738	0.007673			0.737449	0.746167
197	Primary Wavelength (Microns)								NaN	319.681	28.7636	5.75272	25	0.643798	0.398978	NaN	NaN	NaN	NaN			-0.341362	309.862	28.5917	6.3933	20	0.000288	0.003088	0.260226	0.214116	0.239458	0.221789			0.514896	334.491	21.6676	3.89161	31	0.314524	0.269945	0.038636	0.056479	0.047951	0.06591			-0.039946	318.532
198	Forward Primary Wavelength (Microns)								NaN	321.83	27.3197	5.46393	25	0.690295	0.417694	NaN	NaN	NaN	NaN			-0.716448	302.256	14.0155	3.13396	20	0.10593	0.140407	0.003601	0.009004	0.019219	0.033254			0.387438	332.414	17.3661	3.11904	31	0.473054	0.343014	0.10051	0.113164	0.166216	0.16829			-0.09909	319.122
199	Paused Primary Wavelength (Microns)								NaN	316.316	57.5408	14.3852	16	0.034678	0.067335	NaN	NaN	NaN	NaN			0.266277	331.638	73.399	24.4663	9	0.929821	0.482528	0.598022	0.353386	0.479148	0.3461			0.205052	328.115	71.4205	15.2269	22	0.617162	0.390928	0.576792	0.347153	0.711703	0.43178			-0.190706	305.343
200	Backward Primary Wavelength (Microns)								NaN	316.61	34.2938	8.57344	16	0.835024	0.459377	NaN	NaN	NaN	NaN			-0.449274	301.203	30.6487	8.19122	14	0.412557	0.317289	0.204421	0.183026	0.328615	0.273108			-0.068706	314.254	30.2727	6.17939	24	0.212958	0.221311	0.825114	0.418578	0.835964	0.472788			-0.243052	308.275
201	Secondary Wavelength (Microns)								NaN	208.289	10.4134	2.17135	23	0.964398	0.491464	NaN	NaN	NaN	NaN			0.325503	211.679	13.405	3.1596	18	0.551891	0.368063	0.383332	0.268505	0.393223	0.304469			1.17508	220.526	12.8396	2.34418	30	0.409318	0.315795	0.000354	0.001307	0.000279	0.001256			0.766728	216.274
202	Forward Secondary Wavelength (Microns)								NaN	207.044	11.2157	2.33864	23	0.502047	0.354637	NaN	NaN	NaN	NaN			0.386675	211.38	13.8391	3.26191	18	0.332435	0.278447	0.287896	0.227476	0.324556	0.269944			1.27693	221.365	13.1183	2.39507	30	0.356413	0.289181	8.4e-05	0.000376	0.00017	0.000825			0.61999	213.997
203	Paused Secondary Wavelength (Microns)								NaN	204.639	15.9855	4.81981	11	0.026511	0.056525	NaN	NaN	NaN	NaN			-0.322739	199.48	23.4042	11.7021	4	0.541305	0.3647	0.704069	0.38223	0.949451	0.502141			0.584352	213.98	23.2709	6.00852	15	0.258177	0.247202	0.237078	0.201532	0.146169	0.152882			-0.722439	193.09
204	Backward Secondary Wavelength (Microns)								NaN	218.019	13.7089	4.33512	10	0.908159	0.476363	NaN	NaN	NaN	NaN			-0.558007	210.37	11.025	5.51251	4	0.852825	0.463308	0.311633	0.236459	0.373626	0.295242			0.04908	218.692	18.8152	5.67298	11	0.075645	0.115914	0.925951	0.446944	0.915878	0.491633			-0.25256	214.557
205	Track Length (Microns)								NaN	434.537	37.4412	7.48824	25	0.283171	0.25737	NaN	NaN	NaN	NaN			0.23866	443.473	49.541	11.0777	20	0.517741	0.359364	0.508387	0.319389	0.277932	0.244186			0.966037	470.707	37.8756	6.80265	31	0.583568	0.378612	0.000769	0.002515	0.000572	0.00219			-1.12528	392.405
206	Forward Track Length (Microns)								NaN	433.657	31.1758	6.23515	25	0.036909	0.070102	NaN	NaN	NaN	NaN			0.219313	440.494	48.2513	10.7893	20	0.572697	0.375562	0.587152	0.350574	0.277932	0.243987			1.21856	471.646	41.1635	7.39319	31	0.253796	0.246105	0.000246	0.000963	0.000447	0.001809			-1.20149	396.2
207	Paused Track Length (Microns)								NaN	432.788	61.9517	14.6022	18	0.061139	0.098458	NaN	NaN	NaN	NaN			0.321665	452.715	64.8449	19.5515	11	0.528941	0.363409	0.423527	0.28697	0.270813	0.240681			0.672872	474.473	58.672	12.234	23	0.181806	0.197802	0.035287	0.052932	0.017432	0.030656			0.090273	438.38
208	Backward Track Length (Microns)								NaN	408.498	50.3881	11.8766	18	0.66968	0.410009	NaN	NaN	NaN	NaN			0.091698	413.119	56.697	14.6391	15	0.029808	0.061145	0.808138	0.41406	0.842378	0.474421			0.504346	433.911	57.0804	11.1944	26	0.010071	0.028782	0.127434	0.13289	0.142095	0.149785			-0.692534	373.603
209	Eccentricity (No Units)								NaN	0.945983	0.025934	0.005187	25	0.007273	0.023058	NaN	NaN	NaN	NaN			-0.503307	0.93293	0.033666	0.007528	20	0.109762	0.143688	0.162193	0.157043	0.160093	0.163785			0.032474	0.946825	0.019372	0.003479	31	0.415953	0.318893	0.89336	0.438154	0.792005	0.458776			-1.42846	0.908937
210	Forward Eccentricity (No Units)								NaN	0.948068	0.020491	0.004098	25	0.10747	0.141909	NaN	NaN	NaN	NaN			-0.806391	0.931545	0.033871	0.007574	20	0.275223	0.255	0.064656	0.082407	0.112401	0.126674			-0.022347	0.94761	0.019981	0.003589	31	0.428436	0.323874	0.933339	0.448733	0.921225	0.494011			-1.79107	0.911368
211	Paused Eccentricity (No Units)								NaN	0.938468	0.047299	0.011148	18	0.003137	0.013399	NaN	NaN	NaN	NaN			0.35503	0.955261	0.014241	0.004294	11	0.804808	0.453513	0.174053	0.164444	0.839714	0.473664			0.23256	0.949468	0.041353	0.008623	23	0.000314	0.003286	0.440515	0.294187	0.212089	0.202182			0.501666	0.962197
212	Backward Eccentricity (No Units)								NaN	0.928107	0.044922	0.010588	18	0.011124	0.031097	NaN	NaN	NaN	NaN			-0.512853	0.905069	0.055629	0.014363	15	0.244569	0.240606	0.20769	0.184934	0.199315	0.193257			0.084622	0.931909	0.034476	0.006761	26	0.109305	0.143398	0.764272	0.399992	0.914458	0.492098			-0.856812	0.889617
213	Bend Count (Counts)								NaN	3.50185	0.452584	0.090517	25	0.55056	0.368285	NaN	NaN	NaN	NaN			-0.192142	3.41489	0.311518	0.069658	20	0.472736	0.342885	0.450679	0.297713	0.430676	0.323236			-0.026622	3.4898	0.377453	0.067792	31	0.030796	0.062855	0.915608	0.445702	0.869088	0.481899			-1.32709	2.90123
214	Forward Bend Count (Counts)								NaN	3.43067	0.415144	0.083029	25	0.565357	0.372756	NaN	NaN	NaN	NaN			-0.230926	3.33481	0.23929	0.053507	20	0.618672	0.391274	0.337681	0.248677	0.298668	0.256336			-0.050547	3.40969	0.354348	0.063643	31	0.529496	0.363482	0.841881	0.424434	0.792005	0.458529			-1.29694	2.89226
215	Paused Bend Count (Counts)								NaN	3.99513	0.407126	0.09596	18	0.763698	0.44096	NaN	NaN	NaN	NaN			0.031431	4.00793	0.651923	0.196562	11	0.863192	0.466339	0.95413	0.455138	0.770059	0.450672			0.267074	4.10386	0.409799	0.085449	23	0.240999	0.238153	0.402898	0.278212	0.311821	0.261984			-1.20236	3.50562
216	Backward Bend Count (Counts)								NaN	3.19755	0.405187	0.095503	18	0.467736	0.340272	NaN	NaN	NaN	NaN			0.560291	3.42457	0.37291	0.096285	15	0.523112	0.361854	0.104302	0.116093	0.124394	0.135506			0.703941	3.48278	0.467071	0.0916	26	0.699279	0.420103	0.037237	0.055011	0.028075	0.043982			-0.565716	2.96833
217	Coils Frequency (Hz)								NaN	0.010236	0.013598	0.00272	25	0.000294	0.003143	NaN	NaN	NaN	NaN			-0.057098	0.00946	0.012649	0.002828	20	0.000748	0.005655	0.844096	0.425331	0.915379	0.49161			-0.079307	0.009158	0.011447	0.002056	31	0.000369	0.003624	0.753159	0.397806	0.863623	0.480602			2.02913	0.037829
218	Coils Time Ratio (No Units)								NaN	0.021353	0.053287	0.010657	25	0	3.9e-05	NaN	NaN	NaN	NaN			-0.002159	0.021238	0.03513	0.007855	20	9.7e-05	0.00163	0.993107	0.46397	0.749953	0.44373			-0.101422	0.015948	0.028062	0.00504	31	0	6.2e-05	0.649513	0.366913	1	0.517185			0.283689	0.03647
219	Coil Time (Seconds)								NaN	1.45628	1.36244	0.351779	15	0.002339	0.011393	NaN	NaN	NaN	NaN			0.322354	1.89546	1.27419	0.367826	12	0.149667	0.174867	0.396617	0.274264	0.195988	0.190891			0.345439	1.92692	1.38058	0.33484	17	0.032822	0.065454	0.340364	0.250086	0.162347	0.165462			-0.254145	1.11002
220	Inter Coil Time (Seconds)								NaN	30.3818	24.9694	7.89602	10	0.26996	0.252042	NaN	NaN	NaN	NaN			0.402729	40.4377	51.5693	18.2325	8	0.015669	0.039009	0.624185	0.36226	0.89675	0.486952			-0.053694	29.0411	30.0669	8.67957	12	0.004057	0.015606	0.91017	0.44372	0.716859	0.43393			-0.482557	18.3326
221	Inter Coil Distance (Microns)								NaN	3755.35	3875.35	1225.49	10	0.086658	0.125597	NaN	NaN	NaN	NaN			0.471623	5583.05	5839	2064.4	8	0.539441	0.36425	0.461574	0.301035	0.742447	0.441474			0.124092	4236.25	4909.02	1417.11	12	0.000516	0.004436	0.800049	0.411212	0.620928	0.402337			0.110878	4185.04
222	Tail-To-Head Orientation (Degrees)								NaN	13.0511	44.8132	8.96264	25	0.962515	0.491327	NaN	NaN	NaN	NaN			0.005224	13.2852	34.8201	7.786	20	0.127971	0.158574	0.984359	0.462543	0.954462	0.502815			-0.356615	-2.92998	24.9556	4.48216	31	0.019425	0.045348	0.119575	0.126864	0.13798	0.146453			-0.118771	7.72859
223	Absolute Tail-To-Head Orientation (Degrees)								NaN	94.3941	25.2501	5.05002	25	0.245816	0.24154	NaN	NaN	NaN	NaN			-0.038676	93.4175	21.245	4.75053	20	0.962397	0.49137	0.888646	0.437382	0.972668	0.50991			-0.332538	85.9975	17.6183	3.16435	31	0.144175	0.170579	0.166313	0.160078	0.40059	0.308619			-0.163112	90.2755
224	Positive Tail-To-Head Orientation (Degrees)								NaN	97.3944	24.2679	4.95366	24	0.074029	0.114085	NaN	NaN	NaN	NaN			-0.081694	95.4118	21.9122	4.89971	20	0.036297	0.06921	0.777405	0.404261	0.990597	0.513803			-0.563266	83.7251	24.6085	4.41981	31	0.580198	0.377734	0.044729	0.063114	0.142104	0.149649			-0.223572	91.9687
225	Negative Tail-To-Head Orientation (Degrees)								NaN	-91.9878	30.0929	6.01858	25	0.292095	0.25976	NaN	NaN	NaN	NaN			0.037857	-90.8486	26.4025	6.05714	19	0.35138	0.287009	0.894515	0.438059	0.740104	0.442525			0.078635	-89.6214	21.5453	3.86964	31	0.0455	0.079991	0.742497	0.395171	0.632672	0.40652			0.176209	-86.6851
226	Forward Tail-To-Head Orientation (Degrees)								NaN	10.0597	42.2159	8.44319	25	0.007374	0.023228	NaN	NaN	NaN	NaN			-0.010896	9.59974	39.4813	8.82829	20	0.045768	0.080115	0.970142	0.458736	0.672609	0.416515			-0.393269	-6.54249	29.8755	5.36579	31	0.296689	0.261553	0.10448	0.115894	0.069834	0.088841			-0.064777	7.32508
227	Absolute Forward Tail-To-Head Orientation (Degrees)								NaN	94.4068	23.3109	4.66218	25	0.254014	0.246218	NaN	NaN	NaN	NaN			-0.039631	93.483	22.3763	5.0035	20	0.626599	0.393731	0.893196	0.438514	0.863978	0.480055			-0.273661	88.0276	21.7609	3.90837	31	0.009026	0.026448	0.299423	0.232625	0.478502	0.346564			-0.162986	90.6075
228	Positive Forward Tail-To-Head Orientation (Degrees)								NaN	96.1213	24.7129	5.0445	24	0.125605	0.157161	NaN	NaN	NaN	NaN			-0.078531	94.1806	24.9222	5.57278	20	0.678005	0.412306	0.797575	0.410806	0.786347	0.456727			-0.373494	86.8912	27.6918	4.97359	31	0.158237	0.183385	0.198348	0.178903	0.382112	0.298225			-0.165284	92.0367
229	Negative Forward Tail-To-Head Orientation (Degrees)								NaN	-92.4792	28.7092	5.74184	25	0.247678	0.242684	NaN	NaN	NaN	NaN			-0.018858	-93.0206	25.3235	5.80961	19	0.532526	0.364534	0.947477	0.452628	0.981097	0.511836			0.072845	-90.3879	21.501	3.86169	31	0.037413	0.0704	0.763916	0.400021	0.552953	0.375471			0.178928	-87.3424
230	Paused Tail-To-Head Orientation (Degrees)								NaN	3.07081	78.0418	18.3946	18	0.766351	0.441654	NaN	NaN	NaN	NaN			0.100918	10.9466	110.222	33.2333	11	0.867976	0.467885	0.83833	0.423082	0.804748	0.461193			0.085587	9.75018	82.6767	17.2393	23	0.442647	0.329905	0.792498	0.409707	0.864415	0.48005			-0.093834	-4.25214
231	Absolute Paused Tail-To-Head Orientation (Degrees)								NaN	95.9257	38.049	8.96823	18	0.120359	0.154081	NaN	NaN	NaN	NaN			0.17264	102.495	47.2494	14.2462	11	0.123849	0.156573	0.701	0.381627	0.839714	0.473416			-0.050003	94.0232	39.5678	8.25045	23	0.950625	0.489051	0.876775	0.434389	0.802921	0.461128			-0.861304	63.154
232	Positive Paused Tail-To-Head Orientation (Degrees)								NaN	103.774	41.8813	11.1932	14	0.291312	0.260013	NaN	NaN	NaN	NaN			0.347079	118.31	37.145	14.0395	7	0.146905	0.172302	0.432198	0.291226	0.279355	0.244837			-0.176286	96.3905	43.378	9.9516	19	0.612825	0.390314	0.625799	0.362549	0.784704	0.456265			-1.22568	52.4404
233	Negative Paused Tail-To-Head Orientation (Degrees)								NaN	-94.7107	47.1111	11.7778	16	0.834078	0.459375	NaN	NaN	NaN	NaN			0.139553	-88.1362	61.8341	21.8617	8	0.085723	0.125739	0.796002	0.41043	0.878325	0.481317			0.256192	-82.6412	45.8756	10.813	18	0.815711	0.45544	0.455962	0.299579	0.342702	0.27921			0.974063	-48.8215
234	Backward Tail-To-Head Orientation (Degrees)								NaN	47.7641	59.7451	14.0821	18	0.045673	0.080238	NaN	NaN	NaN	NaN			-0.583757	12.8875	60.6558	15.6613	15	0.688001	0.41672	0.108237	0.118047	0.199315	0.193083			-0.783101	0.977656	57.5396	11.2844	26	0.692208	0.417813	0.013702	0.025496	0.013489	0.025649			-0.592047	12.3922
235	Absolute Backward Tail-To-Head Orientation (Degrees)								NaN	105.05	34.6304	8.16245	18	0.920701	0.479635	NaN	NaN	NaN	NaN			-0.237882	96.8122	33.7648	8.71804	15	0.134915	0.163517	0.495598	0.31378	0.503579	0.357509			-0.476573	88.5463	33.5402	6.57778	26	0.660896	0.406368	0.124169	0.130321	0.075346	0.094184			-0.432616	90.0685
236	Positive Backward Tail-To-Head Orientation (Degrees)								NaN	104.918	36.5402	8.61261	18	0.560093	0.370792	NaN	NaN	NaN	NaN			-0.21758	96.968	43.9115	11.7358	14	0.40942	0.315773	0.589764	0.351059	0.506198	0.357951			-0.433667	89.0722	45.5856	9.71889	22	0.726969	0.429219	0.229884	0.197657	0.226358	0.212398			-0.3982	90.3682
237	Negative Backward Tail-To-Head Orientation (Degrees)								NaN	-107.624	31.632	9.13137	12	0.541459	0.364702	NaN	NaN	NaN	NaN			-0.198029	-113.888	34.5039	9.96042	12	0.923425	0.47972	0.647545	0.366864	0.665006	0.415392			0.394611	-95.1419	40.3573	8.80669	21	0.581402	0.378215	0.333647	0.246824	0.238455	0.221051			0.556326	-90.0265
238	Head Orientation (Degrees)								NaN	4.48719	29.9523	5.99046	25	0.204176	0.215964	NaN	NaN	NaN	NaN			0.123131	8.17523	23.8679	5.33702	20	0.310282	0.2681	0.648061	0.366943	0.706258	0.429688			-0.07113	2.35669	20.5116	3.684	31	0.427499	0.323467	0.763466	0.4	0.644449	0.409684			-0.000566	4.47025
239	Absolute Head Orientation (Degrees)								NaN	90.9674	20.1229	4.02457	25	0.847204	0.462317	NaN	NaN	NaN	NaN			0.029905	91.5691	15.6447	3.49825	20	0.565387	0.372373	0.910674	0.443744	1	0.516936			-0.201769	86.9072	13.4316	2.41238	31	0.017797	0.042235	0.39201	0.272043	0.478502	0.346331			-0.073756	89.4832
240	Positive Head Orientation (Degrees)								NaN	91.5412	22.5484	4.50968	25	0.627795	0.39438	NaN	NaN	NaN	NaN			0.124789	94.355	14.0378	3.13894	20	0.377679	0.300134	0.61134	0.357358	0.672609	0.416276			-0.177836	87.5313	15.0694	2.70654	31	0.01852	0.043611	0.450261	0.29784	0.541979	0.370827			-0.052347	90.3609
241	Negative Head Orientation (Degrees)								NaN	-89.9777	19.6037	3.92075	25	0.613531	0.390151	NaN	NaN	NaN	NaN			-0.09278	-91.7965	22.6931	5.07433	20	0.168416	0.190822	0.778237	0.404478	0.828212	0.470133			0.182078	-86.4083	12.8314	2.30458	31	0.038365	0.071803	0.437206	0.293384	0.478502	0.346098			0.084791	-88.3155
242	Forward Head Orientation (Degrees)								NaN	4.88028	28.277	5.65539	25	0.838464	0.460022	NaN	NaN	NaN	NaN			0.086348	7.32195	21.4318	4.79229	20	0.189459	0.204483	0.743467	0.395472	0.846056	0.474012			-0.233575	-1.7245	18.769	3.37102	31	0.501244	0.354173	0.321799	0.241914	0.222599	0.209602			-0.037011	3.83371
243	Absolute Forward Head Orientation (Degrees)								NaN	91.1394	14.6731	2.93461	25	0.342563	0.283517	NaN	NaN	NaN	NaN			0.004489	91.2053	17.1206	3.82829	20	0.457598	0.335908	0.989177	0.463466	0.810457	0.46397			-0.171037	88.6298	16.4923	2.9621	31	0.003602	0.014378	0.549798	0.33715	0.509723	0.359971			-0.064958	90.1863
244	Positive Forward Head Orientation (Degrees)								NaN	91.9716	16.0149	3.20299	25	0.281976	0.258114	NaN	NaN	NaN	NaN			-0.010817	91.7983	15.6975	3.51006	20	0.565711	0.372485	0.971094	0.458741	0.972668	0.509662			-0.172389	89.2108	17.5588	3.15365	31	0.016395	0.039921	0.541703	0.333444	0.680308	0.418633			-0.073582	90.7932
245	Negative Forward Head Orientation (Degrees)								NaN	-89.8827	16.4134	3.28268	25	0.313333	0.269779	NaN	NaN	NaN	NaN			-0.11392	-91.7525	23.102	5.16577	20	0.116692	0.150097	0.761896	0.400037	0.900026	0.487255			0.113266	-88.0236	16.7555	3.00938	31	0.006301	0.020875	0.678066	0.374791	0.509723	0.359735			0.008697	-89.7399
246	Paused Head Orientation (Degrees)								NaN	-10.7768	57.2075	13.4839	18	0.920602	0.479995	NaN	NaN	NaN	NaN			-0.043823	-13.2839	69.7356	21.0261	11	0.48299	0.348764	0.921155	0.445511	0.874998	0.481702			0.624772	24.9648	64.7897	13.5096	23	0.565728	0.372396	0.068766	0.086403	0.080641	0.098626			0.075379	-6.46459
247	Absolute Paused Head Orientation (Degrees)								NaN	97.3054	42.2885	9.9675	18	0.264506	0.250504	NaN	NaN	NaN	NaN			0.04037	99.0126	45.707	13.7812	11	0.86419	0.466567	0.921046	0.445679	0.910533	0.491954			-0.106023	92.8218	34.2038	7.13198	23	0.89244	0.471265	0.716884	0.387462	0.572201	0.382271			-0.327121	83.4719
248	Positive Paused Head Orientation (Degrees)								NaN	94.924	41.2221	9.99784	17	0.317281	0.271641	NaN	NaN	NaN	NaN			0.352475	109.454	48.3525	16.1175	9	0.47245	0.34278	0.456107	0.299271	0.553272	0.375451			0.006854	95.2065	36.3407	7.93019	21	0.750637	0.436628	0.982473	0.461879	0.976579	0.511213			-0.550138	72.2461
249	Negative Paused Head Orientation (Degrees)								NaN	-97.708	49.2781	11.615	18	0.131736	0.161432	NaN	NaN	NaN	NaN			-0.172189	-106.193	54.808	17.3318	10	0.105192	0.140116	0.689286	0.379273	0.486916	0.348669			0.18158	-88.7601	54.8451	11.9682	21	0.367821	0.296657	0.594818	0.352561	0.455333	0.334511			0.482055	-73.9533
250	Backward Head Orientation (Degrees)								NaN	10.6535	35.5014	8.36775	18	0.283547	0.257327	NaN	NaN	NaN	NaN			-0.141987	5.61282	36.8028	9.50245	15	0.289714	0.259538	0.693413	0.379829	0.870756	0.482327			-0.149857	5.3334	42.6383	8.36205	26	0.451404	0.333371	0.655308	0.367631	0.481321	0.346738			-0.058638	8.57183
251	Absolute Backward Head Orientation (Degrees)								NaN	100.481	31.6547	7.46109	18	0.717133	0.426931	NaN	NaN	NaN	NaN			-0.340673	89.6973	26.8782	6.93992	15	0.09592	0.13415	0.298095	0.232334	0.356552	0.285736			-0.425755	87.004	27.9092	5.47344	26	0.185746	0.200921	0.15455	0.151753	0.123646	0.134965			-0.407513	87.5815
252	Positive Backward Head Orientation (Degrees)								NaN	98.5296	28.7653	6.78005	18	0.178136	0.196264	NaN	NaN	NaN	NaN			-0.215362	92.3347	32.8237	8.77252	14	0.056838	0.093008	0.581104	0.348243	0.89423	0.486565			-0.47673	84.8163	34.1241	6.82482	25	0.031951	0.064456	0.161798	0.156972	0.306942	0.259301			-0.351107	88.4299
253	Negative Backward Head Orientation (Degrees)								NaN	-105.647	47.7106	11.2455	18	0.744879	0.435569	NaN	NaN	NaN	NaN			0.237264	-94.3274	34.8986	9.01078	15	0.195322	0.208867	0.43818	0.293634	0.375726	0.296248			0.492239	-82.1624	38.4588	7.85037	24	0.480551	0.347209	0.096499	0.110693	0.081679	0.099669			0.460419	-83.6806
254	Tail Orientation (Degrees)								NaN	-6.18638	41.9656	8.39312	25	0.231287	0.233097	NaN	NaN	NaN	NaN			0.022027	-5.26202	27.8045	6.21727	20	0.094461	0.133723	0.929905	0.447744	0.591421	0.390505			0.249432	4.2812	31.3718	5.63453	31	0.008554	0.025494	0.306179	0.235808	0.113594	0.127086			0.066035	-3.41518
255	Absolute Tail Orientation (Degrees)								NaN	84.9088	22.8731	4.57461	25	0.345416	0.28462	NaN	NaN	NaN	NaN			0.126858	87.8105	18.1009	4.04748	20	0.625481	0.393231	0.637158	0.365654	0.900026	0.48701			0.44111	94.9984	15.9275	2.86067	31	0.226752	0.230049	0.068567	0.086264	0.171318	0.172159			0.216413	89.8589
256	Positive Tail Orientation (Degrees)								NaN	83.5682	27.3307	5.46614	25	0.044714	0.079296	NaN	NaN	NaN	NaN			0.041557	84.704	26.0335	5.82127	20	0.049355	0.08475	0.887582	0.437299	0.757807	0.445926			0.398656	94.4638	18.7396	3.36573	31	0.356507	0.28916	0.097226	0.111135	0.095982	0.111437			0.268193	90.8981
257	Negative Tail Orientation (Degrees)								NaN	-86.3089	28.1881	5.63762	25	0.105417	0.140339	NaN	NaN	NaN	NaN			-0.065064	-88.143	17.8352	3.98807	20	0.442798	0.329816	0.791887	0.409608	0.93628	0.498359			-0.32615	-95.5025	21.6285	3.8846	31	0.09417	0.133544	0.186178	0.172065	0.299108	0.255897			-0.076304	-88.4598
258	Forward Tail Orientation (Degrees)								NaN	-8.22794	39.9738	7.99476	25	0.26507	0.250454	NaN	NaN	NaN	NaN			0.082504	-4.92995	30.7102	6.86702	20	0.033722	0.066378	0.755849	0.398579	0.656022	0.413379			0.332782	5.07461	27.9092	5.01264	31	0.971663	0.491974	0.166079	0.160011	0.092737	0.108488			0.123772	-3.2803
259	Absolute Forward Tail Orientation (Degrees)								NaN	85.4377	22.034	4.40681	25	0.132438	0.16156	NaN	NaN	NaN	NaN			0.081842	87.241	19.217	4.29706	20	0.599388	0.384978	0.770957	0.401765	0.740491	0.442511			0.296571	91.9724	18.6409	3.34801	31	0.011655	0.032212	0.243628	0.205133	0.339103	0.277539			0.198066	89.8019
260	Positive Forward Tail Orientation (Degrees)								NaN	84.5626	29.9127	5.98253	25	0.029901	0.061285	NaN	NaN	NaN	NaN			0.010156	84.8664	26.1547	5.84838	20	0.066295	0.105435	0.971204	0.458571	0.656022	0.413137			0.279918	92.9357	18.6706	3.35334	31	0.028417	0.058987	0.229572	0.197738	0.13798	0.146308			0.245134	91.8952
261	Negative Forward Tail Orientation (Degrees)								NaN	-88.0261	26.3177	5.26354	25	0.30032	0.26304	NaN	NaN	NaN	NaN			0.044962	-86.8428	18.6974	4.18086	20	0.863631	0.466369	0.861104	0.429243	0.792798	0.457511			-0.107515	-90.8556	23.9216	4.29644	31	0.014919	0.038078	0.678893	0.374823	0.869088	0.481651			0.002266	-87.9665
262	Paused Tail Orientation (Degrees)								NaN	-2.04563	66.1837	15.5996	18	0.229272	0.23193	NaN	NaN	NaN	NaN			0.344204	20.7351	69.5462	20.969	11	0.27979	0.257566	0.393519	0.272702	0.38078	0.297401			0.246782	14.2873	71.6313	14.9362	23	0.289973	0.259675	0.454177	0.299212	0.378829	0.297388			0.192799	10.7145
263	Absolute Paused Tail Orientation (Degrees)								NaN	83.508	41.5687	9.79784	18	0.198346	0.210989	NaN	NaN	NaN	NaN			0.123571	88.6447	28.3436	8.54593	11	0.648109	0.400732	0.695929	0.380353	0.910533	0.491707			0.202209	91.9136	34.4926	7.1922	23	0.267581	0.251266	0.494058	0.313416	0.645709	0.410001			0.574241	107.379
264	Positive Paused Tail Orientation (Degrees)								NaN	76.5003	50.614	12.2757	17	0.973355	0.492524	NaN	NaN	NaN	NaN			0.154691	84.3298	40.8799	13.6266	9	0.231461	0.232886	0.674072	0.373856	0.746407	0.443338			0.444025	98.9742	41.5505	9.29098	20	0.281212	0.257512	0.154404	0.151762	0.17504	0.174758			0.391073	96.2941
265	Negative Paused Tail Orientation (Degrees)								NaN	-93.1672	55.1332	13.7833	16	0.268326	0.251288	NaN	NaN	NaN	NaN			0.138354	-85.5393	44.3154	16.7497	7	0.391996	0.30651	0.730242	0.391427	0.713258	0.432237			0.14561	-85.1392	44.9999	10.3237	19	0.292722	0.259843	0.644577	0.366888	0.728073	0.43899			-0.493485	-120.375
266	Backward Tail Orientation (Degrees)								NaN	-13.176	34.7447	8.18941	18	0.574576	0.376085	NaN	NaN	NaN	NaN			-0.335223	-24.8233	59.1239	15.2657	15	0.610391	0.389069	0.508458	0.319227	0.677569	0.418383			0.545168	5.76568	60.8965	11.9428	26	0.860313	0.46561	0.198183	0.17892	0.107123	0.121617			0.232948	-5.08231
267	Absolute Backward Tail Orientation (Degrees)								NaN	72.2895	33.7925	7.96498	18	0.182956	0.198786	NaN	NaN	NaN	NaN			0.479589	88.496	26.2034	6.76568	15	0.047365	0.082084	0.13115	0.134463	0.099958	0.114937			0.713932	96.4151	26.2743	5.15282	26	0.104451	0.139664	0.016272	0.02949	0.003728	0.009646			0.51099	89.5571
268	Positive Backward Tail Orientation (Degrees)								NaN	61.9159	44.226	10.4242	18	0.327312	0.276247	NaN	NaN	NaN	NaN			0.112471	66.89	34.2172	9.14492	14	0.305997	0.266288	0.72233	0.388896	0.804974	0.461077			0.870225	100.402	36.886	7.3772	25	0.150082	0.175185	0.004971	0.011736	0.003531	0.009315			0.585636	87.8162
269	Negative Backward Tail Orientation (Degrees)								NaN	-73.5258	32.7456	7.7182	18	0.291717	0.259994	NaN	NaN	NaN	NaN			-0.502629	-89.9847	34.9601	9.02667	15	0.351855	0.286916	0.176316	0.166099	0.143117	0.150128			-0.620559	-93.8463	35.2771	7.20091	24	0.61508	0.390016	0.061705	0.079793	0.027912	0.043791			-0.492628	-89.6571
270	Eigen Projection 1 (No Units)								NaN	-0.240986	1.01439	0.202879	25	0.052152	0.088368	NaN	NaN	NaN	NaN			0.341572	0.105504	0.502226	0.112301	20	0.107488	0.141625	0.143687	0.143104	0.016989	0.030073			0.298301	0.061609	0.805733	0.144714	31	0.284702	0.257799	0.230949	0.198223	0.083527	0.101121			0.262898	0.025696
271	Absolute Eigen Projection 1 (No Units)								NaN	2.26234	0.610143	0.122029	25	0.009829	0.028356	NaN	NaN	NaN	NaN			-0.394337	2.02173	0.477475	0.106767	20	0.01968	0.045854	0.145133	0.144396	0.204902	0.196374			-0.35696	2.04454	0.44603	0.080109	31	0.292693	0.259912	0.143031	0.142888	0.198592	0.192729			-0.21388	2.13184
272	Positive Eigen Projection 1 (No Units)								NaN	2.10902	0.855425	0.171085	25	0.016142	0.039541	NaN	NaN	NaN	NaN			-0.103793	2.02024	0.426916	0.095461	20	0.036524	0.069533	0.653074	0.367647	0.900026	0.486765			-0.088661	2.03318	0.601083	0.107958	31	0.494324	0.352867	0.709636	0.384183	0.779332	0.454369			-0.025456	2.08725
273	Negative Eigen Projection 1 (No Units)								NaN	-2.23099	0.607847	0.121569	25	0.097493	0.135572	NaN	NaN	NaN	NaN			0.382989	-1.99819	0.655975	0.14668	20	0.002062	0.010616	0.228986	0.197407	0.062661	0.081547			0.503983	-1.92464	0.442235	0.079428	31	0.910436	0.477044	0.040804	0.059028	0.042637	0.059906			0.206863	-2.10525
274	Forward Eigen Projection 1 (No Units)								NaN	-0.392811	0.960543	0.192109	25	0.85118	0.463448	NaN	NaN	NaN	NaN			0.414595	0.005426	0.534846	0.119595	20	0.099937	0.136629	0.086313	0.101151	0.04323	0.060424			0.475077	0.063521	0.590909	0.10613	31	0.547355	0.367353	0.04439	0.06291	0.064899	0.083651			0.449596	0.039045
275	Absolute Forward Eigen Projection 1 (No Units)								NaN	2.29481	0.6798	0.13596	25	0.003499	0.014295	NaN	NaN	NaN	NaN			-0.274882	2.10794	0.659476	0.147463	20	0.000904	0.00631	0.356927	0.257597	0.288174	0.249518			-0.372874	2.04133	0.455026	0.081725	31	0.241493	0.238545	0.117881	0.125477	0.133657	0.142426			-0.340605	2.06326
276	Positive Forward Eigen Projection 1 (No Units)								NaN	2.08522	0.774975	0.154995	25	0.005545	0.019317	NaN	NaN	NaN	NaN			0.050456	2.12432	0.644529	0.144121	20	0.002294	0.011309	0.854293	0.426939	0.689357	0.423475			-0.0452	2.05019	0.577899	0.103794	31	0.478165	0.345896	0.851921	0.427067	0.741676	0.441748			-0.087584	2.01734
277	Negative Forward Eigen Projection 1 (No Units)								NaN	-2.32997	0.82259	0.164518	25	0.012254	0.033676	NaN	NaN	NaN	NaN			0.335746	-2.05379	0.738337	0.165097	20	0.000419	0.003881	0.242637	0.204829	0.112401	0.126541			0.456729	-1.95427	0.463538	0.083254	31	0.731673	0.430639	0.048996	0.06757	0.083527	0.101007			0.359371	-2.03436
278	Paused Eigen Projection 1 (No Units)								NaN	0.530163	2.53162	0.596708	18	0.069539	0.109239	NaN	NaN	NaN	NaN			-0.221831	-0.031427	2.03704	0.614189	11	0.628407	0.393952	0.517982	0.32354	0.669384	0.415235			-0.04518	0.415784	1.92135	0.400629	23	0.620261	0.391263	0.874592	0.433749	0.885116	0.483316			-0.023575	0.470481
279	Absolute Paused Eigen Projection 1 (No Units)								NaN	2.70079	1.49194	0.351653	18	0.045456	0.080145	NaN	NaN	NaN	NaN			-0.387963	2.12198	1.23555	0.372533	11	0.531235	0.363855	0.269531	0.219182	0.356838	0.285116			-0.423883	2.06839	1.02533	0.213797	23	0.004489	0.016711	0.135273	0.137677	0.118032	0.130559			-0.081873	2.57865
280	Positive Paused Eigen Projection 1 (No Units)								NaN	2.37248	1.71795	0.404923	18	0.042557	0.077157	NaN	NaN	NaN	NaN			-0.213452	2.00578	1.31707	0.439022	9	0.767801	0.441863	0.546001	0.335454	0.938503	0.499295			-0.283709	1.88508	1.28928	0.274876	22	0.070969	0.110559	0.327025	0.243962	0.407	0.312216			0.054061	2.46535
281	Negative Paused Eigen Projection 1 (No Units)								NaN	-2.53053	0.948974	0.253624	14	0.45792	0.335942	NaN	NaN	NaN	NaN			0.601539	-1.95968	1.4306	0.476867	9	0.237731	0.236555	0.310485	0.236693	0.108197	0.122449			0.829209	-1.74363	0.769051	0.176432	19	0.340596	0.282177	0.01755	0.031168	0.033096	0.049199			0.578367	-1.98167
282	Backward Eigen Projection 1 (No Units)								NaN	0.005406	1.50558	0.354868	18	0.048827	0.08414	NaN	NaN	NaN	NaN			0.140839	0.21745	1.15013	0.296962	15	0.934945	0.483847	0.649991	0.36697	0.436962	0.327041			-0.509765	-0.762086	1.74529	0.342279	26	0.009421	0.027374	0.127454	0.132768	0.527016	0.363129			-0.061508	-0.087199
283	Absolute Backward Eigen Projection 1 (No Units)								NaN	2.22229	0.774297	0.182503	18	0.504406	0.355684	NaN	NaN	NaN	NaN			-0.324114	1.97133	0.462367	0.119383	15	0.021337	0.048239	0.259442	0.213651	0.436962	0.326814			-0.000421	2.22197	1.07793	0.2114	26	7.4e-05	0.001467	0.999075	0.465643	0.452099	0.333272			-0.17309	2.08827
284	Positive Backward Eigen Projection 1 (No Units)								NaN	2.06989	1.06353	0.250676	18	0.535567	0.364975	NaN	NaN	NaN	NaN			-0.192758	1.86489	0.676499	0.174671	15	0.099948	0.136568	0.507515	0.319252	0.985577	0.51293			-0.36364	1.68315	0.631813	0.131742	23	0.737128	0.433117	0.183674	0.170397	0.337625	0.277384			-0.074261	1.99091
285	Negative Backward Eigen Projection 1 (No Units)								NaN	-1.98951	0.831343	0.20163	17	0.209746	0.219283	NaN	NaN	NaN	NaN			0.329369	-1.71569	0.775673	0.200278	15	0.16048	0.185366	0.343031	0.250911	0.385097	0.299686			-0.276853	-2.21967	1.19337	0.234039	26	0.00108	0.006919	0.460509	0.300541	0.871731	0.481875			-0.022485	-2.0082
286	Eigen Projection 2 (No Units)								NaN	-0.090475	0.401899	0.08038	25	0.858368	0.465281	NaN	NaN	NaN	NaN			0.109526	-0.046457	0.347015	0.077595	20	0.086712	0.125378	0.695542	0.380354	0.656022	0.412896			0.173162	-0.020882	0.418155	0.075103	31	0.010437	0.029482	0.529728	0.327936	0.448356	0.333022			0.143047	-0.032985
287	Absolute Eigen Projection 2 (No Units)								NaN	1.86145	0.504171	0.100834	25	0.978971	0.493315	NaN	NaN	NaN	NaN			1.12012	2.42618	0.669728	0.149756	20	0.513309	0.357613	0.003565	0.008936	0.006342	0.014553			0.535654	2.13151	0.467321	0.083933	31	0.77442	0.443471	0.044809	0.063135	0.064899	0.083551			2.44655	3.09493
288	Positive Eigen Projection 2 (No Units)								NaN	1.78499	0.595103	0.119021	25	0.748365	0.436558	NaN	NaN	NaN	NaN			0.989447	2.37381	0.701614	0.156886	20	0.592058	0.381478	0.004913	0.011654	0.010179	0.020632			0.552919	2.11403	0.558652	0.100337	31	0.774839	0.443606	0.039548	0.057725	0.032143	0.04852			2.18234	3.0837
289	Negative Eigen Projection 2 (No Units)								NaN	-1.91079	0.484945	0.096989	25	0.348232	0.285684	NaN	NaN	NaN	NaN			-1.16218	-2.47438	0.671105	0.150064	20	0.835192	0.459054	0.003385	0.008618	0.005916	0.013722			-0.426408	-2.11757	0.473456	0.085035	31	0.972805	0.492348	0.115085	0.123308	0.204408	0.196251			-2.43682	-3.09252
290	Forward Eigen Projection 2 (No Units)								NaN	-0.108006	0.416728	0.083346	25	0.387327	0.30462	NaN	NaN	NaN	NaN			0.235476	-0.009877	0.258937	0.0579	20	0.259551	0.248323	0.339273	0.24966	0.672609	0.416036			0.307061	0.019955	0.314465	0.05648	31	0.856115	0.464473	0.21046	0.186042	0.373459	0.295327			0.222731	-0.015188
291	Absolute Forward Eigen Projection 2 (No Units)								NaN	1.90872	0.494471	0.098894	25	0.136234	0.164054	NaN	NaN	NaN	NaN			1.08305	2.44426	0.630605	0.141008	20	0.547254	0.367386	0.003684	0.009163	0.003334	0.008904			0.431639	2.12215	0.493934	0.088713	31	0.591174	0.38121	0.114274	0.122845	0.077809	0.095925			2.28711	3.03963
292	Positive Forward Eigen Projection 2 (No Units)								NaN	1.85105	0.626969	0.125394	25	0.327367	0.275911	NaN	NaN	NaN	NaN			0.911123	2.42229	0.636413	0.142306	20	0.963476	0.491302	0.004455	0.010726	0.005916	0.013692			0.461263	2.14024	0.532444	0.09563	31	0.360677	0.291862	0.072976	0.089954	0.055892	0.074081			1.8866	3.03389
293	Negative Forward Eigen Projection 2 (No Units)								NaN	-1.93392	0.4911	0.09822	25	0.232405	0.233643	NaN	NaN	NaN	NaN			-1.0714	-2.46008	0.63816	0.142697	20	0.852304	0.463128	0.004486	0.010774	0.006795	0.015299			-0.311774	-2.08703	0.489066	0.087839	31	0.399062	0.31044	0.250607	0.209202	0.204408	0.196076			-2.22538	-3.0268
294	Paused Eigen Projection 2 (No Units)								NaN	-0.195752	1.47502	0.347667	18	0.110526	0.144455	NaN	NaN	NaN	NaN			0.06938	-0.093415	2.11773	0.638519	11	0.928698	0.482048	0.889819	0.437517	0.839714	0.473168			0.090551	-0.062186	1.24337	0.259261	23	0.010915	0.030688	0.760025	0.399485	0.470027	0.341344			-0.098798	-0.341481
295	Absolute Paused Eigen Projection 2 (No Units)								NaN	1.63639	0.807452	0.190318	18	0.014976	0.038024	NaN	NaN	NaN	NaN			0.472626	2.01801	0.964038	0.290668	11	0.130672	0.160775	0.286176	0.227038	0.184864	0.18287			0.15081	1.75816	0.784286	0.163535	23	0.081444	0.122036	0.630402	0.363488	0.554465	0.375314			0.652987	2.16364
296	Positive Paused Eigen Projection 2 (No Units)								NaN	1.48489	0.666554	0.166639	16	0.84355	0.461461	NaN	NaN	NaN	NaN			0.847495	2.0498	1.15587	0.408664	8	0.034597	0.067231	0.231233	0.198118	0.408406	0.312848			0.489363	1.81108	1.07173	0.245873	19	0.221861	0.227075	0.280689	0.225251	0.380214	0.297391			0.689191	1.94428
297	Negative Paused Eigen Projection 2 (No Units)								NaN	-1.52182	0.938314	0.227574	17	0.085801	0.125476	NaN	NaN	NaN	NaN			-0.503205	-1.99398	0.89817	0.339476	7	0.620909	0.391368	0.270989	0.219453	0.204008	0.196216			-0.239959	-1.74697	0.981876	0.209337	22	0.001974	0.010358	0.471319	0.304337	0.342728	0.27902			-1.04647	-2.50373
298	Backward Eigen Projection 2 (No Units)								NaN	0.230435	1.37659	0.324465	18	0.004957	0.017804	NaN	NaN	NaN	NaN			0.116024	0.390152	1.57212	0.405919	15	0.000227	0.002614	0.760841	0.399698	0.677569	0.418143			-0.142923	0.033689	0.81083	0.159017	26	0.584508	0.379121	0.590895	0.350876	0.820603	0.46754			-0.202705	-0.048606
299	Absolute Backward Eigen Projection 2 (No Units)								NaN	2.33613	0.876927	0.206694	18	0.804898	0.453458	NaN	NaN	NaN	NaN			0.591268	2.85463	1.11924	0.288986	15	0.244194	0.240335	0.156305	0.152554	0.186948	0.184423			0.209935	2.52022	1.01093	0.198259	26	0.824978	0.458198	0.524052	0.326286	0.591208	0.390604			1.00675	3.21898
300	Positive Backward Eigen Projection 2 (No Units)								NaN	2.21306	1.16319	0.274166	18	0.537783	0.364343	NaN	NaN	NaN	NaN			0.45655	2.74411	1.19757	0.309211	15	0.466383	0.339592	0.208738	0.185191	0.286164	0.248979			0.22499	2.47477	1.08604	0.21299	26	0.147983	0.173149	0.456	0.299402	0.410205	0.313112			0.830979	3.17964
301	Negative Backward Eigen Projection 2 (No Units)								NaN	-2.16203	0.753945	0.182859	17	0.180622	0.197218	NaN	NaN	NaN	NaN			-0.81215	-2.77435	0.917354	0.245173	14	0.33436	0.279675	0.056178	0.074423	0.027593	0.043353			-0.582899	-2.60151	1.12056	0.224113	25	0.305971	0.26636	0.136534	0.138239	0.200108	0.193329			-1.41265	-3.22709
302	Eigen Projection 3 (No Units)								NaN	0.091995	0.33334	0.066668	25	0.1417	0.168965	NaN	NaN	NaN	NaN			-0.357045	-0.027022	0.22735	0.050837	20	0.264721	0.250319	0.163097	0.157605	0.097718	0.112723			-0.173857	0.034042	0.345622	0.062075	31	0.089278	0.128098	0.527424	0.326924	0.339103	0.277328			-0.189765	0.028739
303	Absolute Eigen Projection 3 (No Units)								NaN	1.90599	0.456165	0.091233	25	0.490351	0.351061	NaN	NaN	NaN	NaN			1.05885	2.389	0.501761	0.112197	20	0.176185	0.194643	0.001855	0.005123	0.004149	0.010433			0.434225	2.10407	0.433485	0.077856	31	0.790758	0.448397	0.104861	0.11579	0.069834	0.088736			1.8281	2.7399
304	Positive Eigen Projection 3 (No Units)								NaN	1.94091	0.387714	0.077543	25	0.981239	0.493641	NaN	NaN	NaN	NaN			1.1534	2.3881	0.52755	0.117964	20	0.058232	0.094338	0.003242	0.008319	0.00514	0.01224			0.360215	2.08057	0.42183	0.075763	31	0.871677	0.468118	0.203251	0.182313	0.129439	0.139729			2.04779	2.73487
305	Negative Eigen Projection 3 (No Units)								NaN	-1.8731	0.627151	0.12543	25	0.535305	0.365205	NaN	NaN	NaN	NaN			-0.838286	-2.39883	0.481494	0.107665	20	0.791984	0.448988	0.00273	0.007213	0.002667	0.007515			-0.375073	-2.10833	0.479486	0.086118	31	0.396687	0.308889	0.129239	0.13377	0.080627	0.098721			-1.37537	-2.73567
306	Forward Eigen Projection 3 (No Units)								NaN	0.150813	0.434828	0.086966	25	8.5e-05	0.001634	NaN	NaN	NaN	NaN			-0.312159	0.015077	0.242355	0.054192	20	0.020483	0.04723	0.193023	0.175726	0.258198	0.23352			-0.397577	-0.022065	0.200422	0.035997	31	0.578253	0.376871	0.0755	0.091903	0.102745	0.117639			-0.321055	0.011209
307	Absolute Forward Eigen Projection 3 (No Units)								NaN	1.93408	0.364445	0.072889	25	0.338477	0.281187	NaN	NaN	NaN	NaN			1.34491	2.42422	0.464323	0.103826	20	0.43989	0.329161	0.000455	0.001612	0.001046	0.003508			0.477078	2.10795	0.423341	0.076034	31	0.625408	0.393287	0.104626	0.115924	0.092737	0.10837			2.12288	2.70775
308	Positive Forward Eigen Projection 3 (No Units)								NaN	1.96076	0.399188	0.079838	25	0.513625	0.35773	NaN	NaN	NaN	NaN			1.18875	2.43529	0.491977	0.110009	20	0.767723	0.441922	0.001282	0.003798	0.001822	0.005476			0.319717	2.08839	0.405618	0.072851	31	0.096426	0.134549	0.243049	0.204822	0.192897	0.188563			1.8543	2.70098
309	Negative Forward Eigen Projection 3 (No Units)								NaN	-1.8577	0.468607	0.093721	25	0.423692	0.322189	NaN	NaN	NaN	NaN			-1.19059	-2.41562	0.459056	0.102648	20	0.743926	0.435116	0.000246	0.000957	0.000889	0.003077			-0.563398	-2.12171	0.464261	0.083384	31	0.644906	0.398852	0.040243	0.058477	0.039378	0.056208			-1.80284	-2.70252
310	Paused Eigen Projection 3 (No Units)								NaN	-0.216788	1.49395	0.352128	18	0.010141	0.028949	NaN	NaN	NaN	NaN			0.134074	-0.016488	2.01852	0.608606	11	0.842007	0.460824	0.779245	0.404786	0.910533	0.49146			0.282775	0.205665	1.70723	0.355981	23	0.000805	0.005957	0.404056	0.278224	0.124339	0.135583			-0.20873	-0.52862
311	Absolute Paused Eigen Projection 3 (No Units)								NaN	1.7956	0.942378	0.222121	18	0.003598	0.014458	NaN	NaN	NaN	NaN			0.014407	1.80918	1.19074	0.359021	11	0.938266	0.484536	0.974707	0.459558	0.910533	0.491214			-0.018728	1.77796	1.04866	0.218661	23	4.6e-05	0.001239	0.95514	0.455174	0.98952	0.514236			-0.0264	1.77073
312	Positive Paused Eigen Projection 3 (No Units)								NaN	1.65313	1.04505	0.253462	17	0.014574	0.037591	NaN	NaN	NaN	NaN			-0.247312	1.39468	1.25083	0.416943	9	0.457807	0.33596	0.604603	0.35598	0.553272	0.375214			-0.003379	1.6496	0.747711	0.163164	21	0.001534	0.008728	0.990735	0.463306	0.76908	0.450344			-0.200642	1.44345
313	Negative Paused Eigen Projection 3 (No Units)								NaN	-1.80095	1.24516	0.301995	17	0.02489	0.05387	NaN	NaN	NaN	NaN			0.061566	-1.72429	1.06105	0.375137	8	0.879298	0.469931	0.875511	0.433984	0.976763	0.511061			0.193245	-1.56033	1.19721	0.267704	20	0.000133	0.001945	0.555018	0.339923	0.492895	0.351546			0.141001	-1.62538
314	Backward Eigen Projection 3 (No Units)								NaN	-0.143251	0.839898	0.197966	18	0.005636	0.019439	NaN	NaN	NaN	NaN			0.218284	0.040085	0.738057	0.190566	15	0.167209	0.190786	0.509595	0.319735	0.651313	0.412101			0.202165	0.026547	0.773547	0.151705	26	0.000488	0.004278	0.500517	0.315869	0.437872	0.326361			0.460308	0.243361
315	Absolute Backward Eigen Projection 3 (No Units)								NaN	2.21407	0.738202	0.173996	18	0.831341	0.459635	NaN	NaN	NaN	NaN			0.478283	2.56714	0.740955	0.191314	15	0.615394	0.390012	0.182347	0.169974	0.133502	0.142684			0.156811	2.32983	0.773198	0.151637	26	0.917549	0.478608	0.618891	0.35983	0.496309	0.353279			1.15162	3.0642
316	Positive Backward Eigen Projection 3 (No Units)								NaN	2.11151	0.674562	0.158996	18	0.274153	0.254881	NaN	NaN	NaN	NaN			0.604215	2.51909	0.847378	0.218792	15	0.456071	0.334989	0.143608	0.143171	0.163931	0.166446			0.213631	2.25561	0.892255	0.174986	26	0.020083	0.046571	0.5455	0.335357	0.452099	0.333044			1.4871	3.11465
317	Negative Backward Eigen Projection 3 (No Units)								NaN	-2.199	0.958068	0.225819	18	0.279706	0.257976	NaN	NaN	NaN	NaN			-0.31713	-2.50283	0.97614	0.252038	15	0.19419	0.208481	0.376487	0.265426	0.115778	0.129127			-0.126818	-2.3205	0.751566	0.147394	26	0.284131	0.257377	0.655464	0.367507	0.267008	0.239077			-0.749724	-2.91728
318	Eigen Projection 4 (No Units)								NaN	0.109352	0.314749	0.06295	25	0.161642	0.186267	NaN	NaN	NaN	NaN			-0.178912	0.053039	0.178437	0.0399	20	0.060965	0.098242	0.454427	0.298973	0.757807	0.445682			-0.155827	0.060305	0.151943	0.02729	31	0.566464	0.372779	0.479737	0.308954	0.632672	0.406277			-0.135982	0.066551
319	Absolute Eigen Projection 4 (No Units)								NaN	1.13555	0.318443	0.063689	25	0.756604	0.438946	NaN	NaN	NaN	NaN			0.095407	1.16593	0.253326	0.056645	20	0.052853	0.088388	0.723249	0.389176	0.828212	0.469886			0.07728	1.16016	0.251653	0.045198	31	0.07376	0.113813	0.754129	0.398103	0.632672	0.406035			-0.252181	1.05524
320	Positive Eigen Projection 4 (No Units)								NaN	1.16192	0.369079	0.073816	25	0.213688	0.221975	NaN	NaN	NaN	NaN			0.088463	1.19457	0.303671	0.067903	20	0.003885	0.015086	0.74636	0.39593	0.607297	0.396368			0.011952	1.16633	0.248963	0.044715	31	0.218781	0.22582	0.959487	0.456353	0.830343	0.47035			-0.231556	1.07646
321	Negative Eigen Projection 4 (No Units)								NaN	-1.07489	0.294052	0.05881	25	0.696341	0.419476	NaN	NaN	NaN	NaN			-0.201957	-1.13428	0.245753	0.054952	20	0.808093	0.454417	0.464642	0.301824	0.457874	0.335918			-0.274254	-1.15554	0.270053	0.048503	31	0.725204	0.429218	0.295243	0.230665	0.306844	0.259422			0.156165	-1.02897
322	Forward Eigen Projection 4 (No Units)								NaN	0.042788	0.181007	0.036201	25	0.035424	0.06813	NaN	NaN	NaN	NaN			0.151596	0.070227	0.075943	0.016981	20	0.152939	0.178177	0.497267	0.314428	0.196859	0.191393			0.209584	0.080724	0.129203	0.023206	31	0.010333	0.029223	0.382665	0.268616	0.151598	0.157642			0.046094	0.051131
323	Absolute Forward Eigen Projection 4 (No Units)								NaN	1.11989	0.328727	0.065745	25	0.553515	0.367736	NaN	NaN	NaN	NaN			0.112443	1.15685	0.250688	0.056056	20	0.255234	0.246713	0.670921	0.372744	0.723305	0.43636			0.113705	1.15727	0.267573	0.048058	31	0.590641	0.381069	0.648411	0.366928	0.531115	0.36432			-0.315892	1.01605
324	Positive Forward Eigen Projection 4 (No Units)								NaN	1.13776	0.349198	0.06984	25	0.3222	0.27431	NaN	NaN	NaN	NaN			0.15258	1.19104	0.290317	0.064917	20	0.056128	0.092279	0.579212	0.34775	0.544978	0.371462			0.107174	1.17518	0.286272	0.051416	31	0.596808	0.383929	0.668085	0.371592	0.632672	0.405793			-0.31395	1.02813
325	Negative Forward Eigen Projection 4 (No Units)								NaN	-1.09175	0.323867	0.064773	25	0.890754	0.470988	NaN	NaN	NaN	NaN			-0.10724	-1.12648	0.233336	0.052175	20	0.633792	0.395596	0.678354	0.374738	0.515056	0.360895			-0.135696	-1.1357	0.26404	0.047423	31	0.495044	0.353174	0.58672	0.350961	0.448356	0.332792			0.288632	-0.998272
326	Paused Eigen Projection 4 (No Units)								NaN	0.191743	0.7363	0.173548	18	0.430836	0.324982	NaN	NaN	NaN	NaN			-0.269534	-0.006714	1.20259	0.362593	11	0.63286	0.39603	0.62884	0.362802	0.57423	0.382676			-0.532766	-0.200532	1.31601	0.274408	23	0.062746	0.100513	0.234915	0.200743	0.242391	0.223353			0.775041	0.762406
327	Absolute Paused Eigen Projection 4 (No Units)								NaN	1.20623	0.355197	0.083721	18	0.523957	0.361719	NaN	NaN	NaN	NaN			0.109473	1.24512	0.728327	0.219599	11	0.234651	0.234931	0.87114	0.432697	0.63697	0.407094			0.936059	1.53872	0.712309	0.148527	23	0.003024	0.013149	0.059502	0.077458	0.17608	0.175471			0.341765	1.32763
328	Positive Paused Eigen Projection 4 (No Units)								NaN	1.1566	0.539593	0.127183	18	0.553439	0.368088	NaN	NaN	NaN	NaN			-0.337683	0.974388	0.722046	0.228331	10	0.051532	0.087622	0.496581	0.314198	0.302613	0.257871			0.287451	1.31171	0.701737	0.156913	20	0.011461	0.031784	0.447659	0.296723	0.736716	0.440989			0.268281	1.30136
329	Negative Paused Eigen Projection 4 (No Units)								NaN	-1.06767	0.369471	0.08961	17	0.316902	0.271699	NaN	NaN	NaN	NaN			-0.901783	-1.40085	0.603094	0.213226	8	0.389324	0.3055	0.181649	0.169486	0.09686	0.111852			-1.0096	-1.44069	0.647376	0.138021	22	0.020486	0.04719	0.029801	0.046416	0.081542	0.099615			0.98904	-0.702249
330	Backward Eigen Projection 4 (No Units)								NaN	-0.060465	0.445474	0.104999	18	0.208997	0.21897	NaN	NaN	NaN	NaN			0.992194	0.381531	0.930684	0.240302	15	0.028551	0.059215	0.108018	0.11794	0.067876	0.08676			0.232639	0.043169	0.471395	0.092448	26	0.042202	0.076571	0.463373	0.301201	0.676142	0.417981			0.355014	0.097684
331	Absolute Backward Eigen Projection 4 (No Units)								NaN	1.22719	0.352613	0.083112	18	0.173288	0.193461	NaN	NaN	NaN	NaN			0.797177	1.50828	0.552608	0.142683	15	0.48414	0.348974	0.102211	0.114156	0.085912	0.102852			0.415333	1.37364	0.44212	0.086707	26	0.749153	0.436391	0.22967	0.197648	0.201577	0.194225			-0.305494	1.11947
332	Positive Backward Eigen Projection 4 (No Units)								NaN	1.24886	0.502233	0.12181	17	0.917289	0.478883	NaN	NaN	NaN	NaN			0.72381	1.61239	0.577382	0.149079	15	0.020875	0.047772	0.069388	0.086848	0.075923	0.094357			0.209728	1.3542	0.500727	0.098201	26	0.369133	0.296536	0.505328	0.318492	0.478981	0.346211			-0.219191	1.13878
333	Negative Backward Eigen Projection 4 (No Units)								NaN	-1.17333	0.35427	0.083502	18	0.282805	0.258001	NaN	NaN	NaN	NaN			-0.002904	-1.17435	0.477622	0.12765	14	0.086075	0.125575	0.994677	0.464036	0.834505	0.472211			-0.541535	-1.36518	0.507501	0.099529	26	0.726839	0.429246	0.147218	0.145875	0.117931	0.130581			0.330273	-1.05632
334	Eigen Projection 5 (No Units)								NaN	0.007265	0.140389	0.028078	25	0.828142	0.459118	NaN	NaN	NaN	NaN			0.398659	0.063233	0.167518	0.037458	20	0.68773	0.416763	0.239463	0.203028	0.174123	0.174003			-0.265771	-0.030046	0.239266	0.042973	31	5e-06	0.000267	0.470725	0.304155	0.947436	0.50231			0.063117	0.016126
335	Absolute Eigen Projection 5 (No Units)								NaN	0.718245	0.252884	0.050577	25	0.509172	0.356772	NaN	NaN	NaN	NaN			-0.065407	0.701704	0.206351	0.046142	20	0.107572	0.141659	0.81024	0.414266	0.846056	0.473765			0.217776	0.773317	0.270077	0.048507	31	0.028587	0.059189	0.435463	0.292618	0.541979	0.370592			-0.342886	0.631534
336	Positive Eigen Projection 5 (No Units)								NaN	0.702114	0.261534	0.052307	25	0.442283	0.330039	NaN	NaN	NaN	NaN			0.096116	0.727251	0.253491	0.056682	20	0.095361	0.134217	0.746131	0.39624	0.775246	0.452232			0.223162	0.760478	0.230451	0.04139	31	0.615159	0.389964	0.385902	0.269917	0.322711	0.268824			-0.282449	0.628244
337	Negative Eigen Projection 5 (No Units)								NaN	-0.725753	0.260959	0.052192	25	0.452117	0.333796	NaN	NaN	NaN	NaN			0.200863	-0.673336	0.214153	0.047886	20	0.015716	0.039087	0.463308	0.301359	0.560256	0.376159			-0.168188	-0.769643	0.303186	0.054454	31	0.00826	0.024954	0.563073	0.342703	0.704629	0.429182			0.385552	-0.625139
338	Forward Eigen Projection 5 (No Units)								NaN	0.013711	0.148919	0.029784	25	0.175734	0.194498	NaN	NaN	NaN	NaN			0.387067	0.071352	0.115935	0.025924	20	0.954266	0.490199	0.151614	0.149321	0.12312	0.134801			-0.046382	0.006804	0.113785	0.020436	31	0.698608	0.419803	0.849229	0.426815	0.947436	0.502063			0.021985	0.016985
339	Absolute Forward Eigen Projection 5 (No Units)								NaN	0.684275	0.240912	0.048182	25	0.280076	0.257342	NaN	NaN	NaN	NaN			-0.128628	0.653287	0.172784	0.038636	20	0.051983	0.088205	0.618427	0.359775	0.740491	0.442265			0.032133	0.692016	0.202263	0.036328	31	0.066842	0.106167	0.898468	0.439113	0.779332	0.454123			-0.310241	0.609534
340	Positive Forward Eigen Projection 5 (No Units)								NaN	0.683	0.260497	0.052099	25	0.414193	0.318245	NaN	NaN	NaN	NaN			-0.058587	0.667738	0.189966	0.042478	20	0.371376	0.297749	0.821478	0.417821	1	0.51644			0.004193	0.684092	0.201966	0.036274	31	0.111664	0.144853	0.986351	0.462809	0.729256	0.43823			-0.281161	0.609758
341	Negative Forward Eigen Projection 5 (No Units)								NaN	-0.675742	0.22696	0.045392	25	0.23455	0.235217	NaN	NaN	NaN	NaN			0.194478	-0.631603	0.176608	0.039491	20	0.050089	0.085889	0.467167	0.302859	0.560256	0.375924			-0.082165	-0.69439	0.219246	0.039378	31	0.070095	0.109407	0.757584	0.398632	0.716905	0.433714			0.321851	-0.602695
342	Paused Eigen Projection 5 (No Units)								NaN	-0.047968	0.535862	0.126304	18	0.077943	0.118763	NaN	NaN	NaN	NaN			-0.31172	-0.215007	1.86306	0.561733	11	0.26149	0.248906	0.777111	0.404324	0.702427	0.429543			-0.37918	-0.251156	0.876435	0.182749	23	0.101958	0.137844	0.366284	0.260874	0.422989	0.319248			0.66576	0.308787
343	Absolute Paused Eigen Projection 5 (No Units)								NaN	1.04794	0.365876	0.086238	18	0.445804	0.330841	NaN	NaN	NaN	NaN			1.63945	1.64777	1.07346	0.323662	11	0.058567	0.094818	0.099805	0.1125	0.050562	0.068364			0.669435	1.29286	0.49243	0.102679	23	0.620713	0.391447	0.075434	0.092052	0.159883	0.164039			0.397948	1.19353
344	Positive Paused Eigen Projection 5 (No Units)								NaN	0.957442	0.453389	0.109963	17	0.00966	0.028034	NaN	NaN	NaN	NaN			0.988797	1.40575	0.635139	0.224555	8	0.089671	0.128436	0.1018	0.11422	0.038635	0.055738			0.648551	1.25149	0.514607	0.118059	19	0.27004	0.251731	0.077178	0.093595	0.113108	0.126806			0.293941	1.09071
345	Negative Paused Eigen Projection 5 (No Units)								NaN	-1.04539	0.422005	0.099467	18	0.900453	0.474673	NaN	NaN	NaN	NaN			-0.820391	-1.3916	1.3169	0.438968	9	0.110228	0.144144	0.461856	0.301017	1	0.516193			-0.517807	-1.26391	0.476851	0.101665	22	0.473371	0.343141	0.132794	0.135721	0.247918	0.227472			0.599919	-0.792224
346	Backward Eigen Projection 5 (No Units)								NaN	0.049896	0.437214	0.103052	18	0.069858	0.109458	NaN	NaN	NaN	NaN			-0.214966	-0.04409	0.277299	0.071598	15	0.074047	0.113824	0.459868	0.300727	0.375726	0.296032			0.152171	0.116427	0.572923	0.112359	26	0.002603	0.012257	0.664821	0.370834	0.765412	0.44844			-0.106662	0.003262
347	Absolute Backward Eigen Projection 5 (No Units)								NaN	0.756141	0.158559	0.037373	18	0.313888	0.26978	NaN	NaN	NaN	NaN			0.118769	0.774973	0.198093	0.051147	15	0.657529	0.405937	0.768552	0.401585	0.870756	0.482079			0.973316	0.910469	0.336074	0.06591	26	0.035021	0.067676	0.048695	0.067537	0.148693	0.15477			-0.31849	0.705641
348	Positive Backward Eigen Projection 5 (No Units)								NaN	0.708506	0.241491	0.05692	18	0.299512	0.263279	NaN	NaN	NaN	NaN			-0.025308	0.702394	0.254558	0.065727	15	0.069881	0.109212	0.94444	0.451842	0.814203	0.465619			0.810591	0.904256	0.407635	0.079944	26	0.3453	0.284815	0.052724	0.0713	0.129576	0.139737			-0.109206	0.682134
349	Negative Backward Eigen Projection 5 (No Units)								NaN	-0.654197	0.260158	0.06132	18	0.041872	0.076255	NaN	NaN	NaN	NaN			-0.672304	-0.829103	0.297164	0.076727	15	0.272204	0.253457	0.085753	0.100736	0.239979	0.22189			-0.50821	-0.786412	0.286003	0.057201	25	0.20644	0.217038	0.123012	0.129385	0.13638	0.14504			-0.183148	-0.701844
350	Eigen Projection 6 (No Units)								NaN	0.019718	0.094364	0.018873	25	0.287817	0.259078	NaN	NaN	NaN	NaN			0.657345	0.081748	0.097527	0.021808	20	0.45483	0.334784	0.03755	0.055389	0.038719	0.055785			0.878944	0.102659	0.101402	0.018212	31	0.025666	0.055061	0.002593	0.006926	0.006538	0.014972			0.415295	0.058907
351	Absolute Eigen Projection 6 (No Units)								NaN	0.419577	0.176636	0.035327	25	0.015896	0.039295	NaN	NaN	NaN	NaN			-0.117404	0.39884	0.110928	0.024804	20	0.092259	0.131678	0.633484	0.364618	0.828212	0.469638			0.10892	0.438817	0.148822	0.026729	31	0.260157	0.248123	0.666059	0.371312	0.428873	0.322557			-0.749087	0.287262
352	Positive Eigen Projection 6 (No Units)								NaN	0.422761	0.173638	0.034728	25	0.083572	0.124003	NaN	NaN	NaN	NaN			-0.026071	0.418234	0.109774	0.024546	20	0.025586	0.054937	0.915746	0.445547	0.706258	0.429445			0.242318	0.464836	0.162609	0.029205	31	0.078653	0.11873	0.358245	0.257594	0.276686	0.243489			-0.6824	0.304271
353	Negative Eigen Projection 6 (No Units)								NaN	-0.407123	0.189839	0.037968	25	0.043609	0.077733	NaN	NaN	NaN	NaN			0.222543	-0.364876	0.118163	0.026422	20	0.328418	0.276032	0.366439	0.260794	0.706258	0.429203			0.068678	-0.394086	0.148177	0.026613	31	0.098298	0.135991	0.779859	0.404674	0.8951	0.486792			0.807183	-0.253888
354	Forward Eigen Projection 6 (No Units)								NaN	0.040214	0.102824	0.020565	25	0.810273	0.454175	NaN	NaN	NaN	NaN			0.337003	0.074866	0.072935	0.016309	20	0.228468	0.231501	0.193824	0.176126	0.26794	0.239712			0.23748	0.064633	0.078981	0.014185	31	0.340576	0.282256	0.333673	0.246657	0.419319	0.318487			0.230905	0.063957
355	Absolute Forward Eigen Projection 6 (No Units)								NaN	0.390256	0.154318	0.030864	25	0.026905	0.057115	NaN	NaN	NaN	NaN			-0.103435	0.374294	0.089969	0.020118	20	0.074478	0.114342	0.667171	0.371719	0.792798	0.457266			0.035615	0.395752	0.127766	0.022947	31	0.008959	0.026281	0.886984	0.437447	0.644449	0.409442			-0.738704	0.276261
356	Positive Forward Eigen Projection 6 (No Units)								NaN	0.403798	0.165782	0.033156	25	0.069312	0.109164	NaN	NaN	NaN	NaN			-0.018613	0.400712	0.101705	0.022742	20	0.004013	0.01546	0.939201	0.449998	0.656022	0.412655			0.028357	0.408499	0.128165	0.023019	31	0.010557	0.029787	0.907807	0.443011	0.817514	0.466769			-0.651536	0.295785
357	Negative Forward Eigen Projection 6 (No Units)								NaN	-0.364746	0.152443	0.030489	25	0.08286	0.123474	NaN	NaN	NaN	NaN			0.182569	-0.336915	0.093486	0.020904	20	0.913167	0.477242	0.455873	0.299722	0.846056	0.473519			-0.061758	-0.374161	0.139505	0.025056	31	0.039049	0.07258	0.812431	0.414951	0.704629	0.42894			0.813054	-0.240802
358	Paused Eigen Projection 6 (No Units)								NaN	-0.058222	0.297759	0.070182	18	0.808438	0.454507	NaN	NaN	NaN	NaN			0.711236	0.153554	0.593301	0.178887	11	0.051563	0.087613	0.290218	0.228386	0.290856	0.251435			0.903621	0.210839	0.439881	0.091721	23	0.000895	0.006282	0.02519	0.040867	0.036753	0.053527			-0.409355	-0.180111
359	Absolute Paused Eigen Projection 6 (No Units)								NaN	0.599044	0.259738	0.061221	18	0.133105	0.161967	NaN	NaN	NaN	NaN			0.045171	0.610776	0.420384	0.126751	11	0.124415	0.156881	0.934694	0.44872	0.514578	0.361501			0.379597	0.69764	0.27503	0.057348	23	0.852112	0.463127	0.247244	0.207282	0.351028	0.28236			-0.357578	0.506167
360	Positive Paused Eigen Projection 6 (No Units)								NaN	0.515595	0.269956	0.063629	18	0.430582	0.325194	NaN	NaN	NaN	NaN			0.292439	0.594541	0.415563	0.131412	10	0.081803	0.122422	0.597636	0.353587	0.614657	0.398754			0.730813	0.712882	0.339332	0.072346	22	0.533211	0.364696	0.047552	0.066234	0.055284	0.073547			-0.869615	0.280838
361	Negative Paused Eigen Projection 6 (No Units)								NaN	-0.616816	0.362851	0.085525	18	0.2402	0.237942	NaN	NaN	NaN	NaN			0.477806	-0.443443	0.390865	0.123602	10	0.145079	0.170901	0.264189	0.216282	0.143642	0.150532			0.317332	-0.501671	0.3474	0.072438	23	0.076218	0.116646	0.311134	0.236449	0.287352	0.249207			0.244253	-0.528188
362	Backward Eigen Projection 6 (No Units)								NaN	0.053025	0.227253	0.053564	18	0.306052	0.26624	NaN	NaN	NaN	NaN			-0.212367	0.004764	0.295703	0.07635	15	0.108794	0.142958	0.609213	0.35697	0.95675	0.503774			-0.365362	-0.030005	0.394203	0.077309	26	4.6e-05	0.001227	0.382503	0.268696	0.876697	0.481897			-0.037982	0.044393
363	Absolute Backward Eigen Projection 6 (No Units)								NaN	0.376236	0.118323	0.027889	18	0.280118	0.256993	NaN	NaN	NaN	NaN			0.984423	0.492716	0.210986	0.054476	15	0.038208	0.071619	0.070734	0.087857	0.073506	0.092097			1.45692	0.548623	0.279894	0.054892	26	0.002299	0.011308	0.008165	0.017574	0.011791	0.0232			-0.310746	0.339467
364	Positive Backward Eigen Projection 6 (No Units)								NaN	0.375631	0.154877	0.036505	18	0.7387	0.433831	NaN	NaN	NaN	NaN			0.573566	0.464463	0.286925	0.074084	15	0.007123	0.022672	0.294534	0.23048	0.338008	0.277275			0.782602	0.496838	0.227596	0.045519	25	0.48685	0.349376	0.044095	0.062948	0.063072	0.081687			-0.249459	0.336996
365	Negative Backward Eigen Projection 6 (No Units)								NaN	-0.323531	0.102636	0.024893	17	0.39077	0.30624	NaN	NaN	NaN	NaN			-1.19239	-0.445913	0.188684	0.048718	15	0.426961	0.323462	0.036259	0.05414	0.096601	0.111793			-1.77724	-0.50594	0.303652	0.059551	26	0.002717	0.012342	0.007948	0.017145	0.018906	0.032765			0.362739	-0.286301
366	Forward Motion Frequency (Hz)								NaN	0.078767	0.06761	0.013522	25	0.016716	0.04046	NaN	NaN	NaN	NaN			-0.621781	0.036729	0.031976	0.00715	20	0.006633	0.021621	0.009326	0.019514	0.046789	0.064396			-0.253621	0.06162	0.049499	0.00889	31	0.012537	0.034183	0.295261	0.230494	0.453242	0.33343			-0.224251	0.063606
367	Forward Motion Time Ratio (No Units)								NaN	0.688809	0.288914	0.057783	25	0.013193	0.035071	NaN	NaN	NaN	NaN			0.251005	0.761328	0.229674	0.051357	20	0.065711	0.104712	0.35345	0.255845	0.444156	0.33013			0.20814	0.748944	0.232639	0.041783	31	0.007806	0.023997	0.403446	0.278394	0.668264	0.415498			0.310431	0.778497
368	Forward Motion Distance Ratio (No Units)								NaN	0.799182	0.228793	0.045759	25	0.002751	0.012382	NaN	NaN	NaN	NaN			0.40914	0.892791	0.136256	0.030468	20	0.000887	0.006244	0.09636	0.110663	0.153407	0.159215			0.468996	0.906485	0.098111	0.017621	31	0.000344	0.003408	0.036281	0.05409	0.228905	0.213855			0.355209	0.880452
369	Forward Time (Seconds)								NaN	14.3668	18.5129	3.70258	25	3.2e-05	0.001146	NaN	NaN	NaN	NaN			0.711062	27.5306	36.916	8.4691	19	1.4e-05	0.000604	0.166828	0.159943	0.044011	0.061277			-0.009286	14.1949	13.7719	2.55737	29	0.000271	0.002938	0.9697	0.458972	0.314337	0.263276			-0.116664	12.207
370	Forward Distance (Microns)								NaN	1999.36	2641.05	528.211	25	0.000219	0.002599	NaN	NaN	NaN	NaN			1.05143	4776.23	6631.57	1521.39	19	3.3e-05	0.0011	0.098462	0.111502	0.022929	0.038082			0.245356	2647.36	3196.26	593.53	29	5.5e-05	0.001368	0.418471	0.285329	0.122603	0.134372			0.553153	3460.26
371	Inter Forward Time (Seconds)								NaN	3.96987	4.41505	0.901218	24	6.7e-05	0.001449	NaN	NaN	NaN	NaN			0.499264	6.17415	6.32451	1.4907	18	0.000436	0.003932	0.21585	0.188923	0.043321	0.060472			0.064375	4.25409	4.92684	0.931085	28	1e-06	0.000118	0.827281	0.419024	0.274764	0.243189			-0.133849	3.37893
372	Inter Forward Distance (Microns)								NaN	155.904	181.978	37.146	24	3.6e-05	0.001073	NaN	NaN	NaN	NaN			0.639814	272.336	452.863	106.741	18	2.3e-05	0.000962	0.314565	0.237944	0.584754	0.387053			-0.107414	136.357	98.1258	18.544	28	0.052034	0.088229	0.640775	0.365792	0.706702	0.42923			1.04606	346.264
373	Paused Motion Frequency (Hz)								NaN	0.057182	0.065059	0.013012	25	0.003232	0.013545	NaN	NaN	NaN	NaN			-0.481097	0.025882	0.053897	0.012052	20	7e-06	0.00041	0.084711	0.099995	0.043204	0.060545			-0.172692	0.045947	0.05335	0.009582	31	0.000221	0.002575	0.490361	0.312289	0.641186	0.408817			-0.693622	0.012056
374	Paused Motion Time Ratio (No Units)								NaN	0.136046	0.195651	0.03913	25	0.000121	0.001836	NaN	NaN	NaN	NaN			-0.388983	0.059941	0.144616	0.032337	20	2e-06	0.000167	0.14116	0.141745	0.049626	0.067438			-0.156901	0.105348	0.168801	0.030318	31	5e-06	0.000263	0.538111	0.332071	0.605929	0.395955			-0.626369	0.013496
375	Paused Motion Distance Ratio (No Units)								NaN	0.039118	0.07692	0.015384	25	2e-06	0.000188	NaN	NaN	NaN	NaN			-0.305703	0.015603	0.0449	0.01004	20	1e-06	8e-05	0.207961	0.184838	0.049626	0.067353			-0.28583	0.017132	0.035164	0.006316	31	0	3.8e-05	0.195503	0.177157	0.443962	0.330214			-0.476063	0.002499
376	Paused Time (Seconds)								NaN	2.18058	2.29343	0.540567	18	6.7e-05	0.0015	NaN	NaN	NaN	NaN			-0.316749	1.45414	1.33414	0.402257	11	0.00198	0.01037	0.290532	0.228449	0.200201	0.193245			-0.089331	1.97571	2.07389	0.432437	23	4e-06	0.000249	0.769029	0.401405	0.968567	0.508503			-0.490312	1.05609
377	Paused Distance (Microns)								NaN	17.5524	11.176	2.63422	18	0.002123	0.010812	NaN	NaN	NaN	NaN			-0.327314	13.8943	8.1724	2.46407	11	0.021063	0.04802	0.319869	0.240835	0.405684	0.311873			-0.051767	16.9738	11.3385	2.36424	23	6.4e-05	0.001442	0.871054	0.432875	0.926741	0.496474			-0.580281	11.0671
378	Inter Paused Time (Seconds)								NaN	10.9857	13.6882	3.31987	17	2.3e-05	0.000971	NaN	NaN	NaN	NaN			0.096447	12.3059	19.4157	8.68295	5	0.006866	0.021967	0.892379	0.438555	0.388794	0.302344			-0.033197	10.5313	11.4033	2.68778	18	0.000374	0.003661	0.91596	0.445429	0.728928	0.43926			0.934706	23.7801
379	Inter Paused Distance (Microns)								NaN	648.263	992.092	240.618	17	1.3e-05	0.000624	NaN	NaN	NaN	NaN			0.377496	1022.77	1902.61	850.875	5	0.005933	0.01979	0.690742	0.379432	0.6383	0.40746			0.523974	1168.09	1787.69	421.363	18	8.2e-05	0.001605	0.293558	0.230086	0.704275	0.429453			2.69184	3318.82
380	Backward Motion Frequency (Hz)								NaN	0.028258	0.038808	0.007762	25	4.9e-05	0.001291	NaN	NaN	NaN	NaN			-0.290825	0.016971	0.017825	0.003986	20	0.005402	0.018899	0.20424	0.183033	0.652776	0.411816			-0.052804	0.026208	0.027358	0.004914	31	0.001588	0.009012	0.824564	0.418517	0.855376	0.478238			0.552435	0.049696
381	Backward Motion Time Ratio (No Units)								NaN	0.055555	0.062008	0.012402	25	0.006331	0.020945	NaN	NaN	NaN	NaN			0.162454	0.065628	0.099862	0.02233	20	0.000113	0.001736	0.69607	0.380216	0.981603	0.511851			-0.153684	0.046025	0.044477	0.007988	31	0.002205	0.011117	0.521775	0.3257	0.953773	0.502698			0.894891	0.111045
382	Backward Motion Distance Ratio (No Units)								NaN	0.110163	0.124829	0.024966	25	0.001166	0.007171	NaN	NaN	NaN	NaN			-0.303768	0.072243	0.093511	0.02091	20	0.002208	0.011108	0.250705	0.209105	0.595851	0.392948			-0.453116	0.0536	0.055774	0.010017	31	0.000788	0.005884	0.043532	0.062235	0.523688	0.363395			-0.042378	0.104872
383	Backward Time (Seconds)								NaN	2.10331	0.942244	0.222089	18	0.015338	0.038343	NaN	NaN	NaN	NaN			1.7267	3.73029	4.30485	1.11151	15	0.000204	0.002461	0.17154	0.162701	0.302813	0.257633			-0.169552	1.94356	0.735333	0.144211	26	0.108569	0.142741	0.550737	0.337513	0.574827	0.3826			0.335642	2.41957
384	Backward Distance (Microns)								NaN	258.999	151.559	35.7227	18	0.137588	0.165031	NaN	NaN	NaN	NaN			1.44545	478.07	445.799	115.105	15	0.026235	0.056182	0.087097	0.101825	0.286164	0.248778			-0.045542	252.097	159.352	31.2515	26	0.017777	0.042229	0.885146	0.437204	0.876697	0.481651			1.1713	436.521
385	Inter Backward Time (Seconds)								NaN	21.3089	11.1613	2.98298	14	0.517115	0.359442	NaN	NaN	NaN	NaN			1.26209	35.3955	45.7239	13.1994	12	0.000551	0.004549	0.318203	0.240136	0.857136	0.478974			-0.187927	19.2114	15.5079	3.3841	21	0.001181	0.007169	0.645036	0.366721	0.448682	0.332575			-0.470514	16.0574
386	Inter Backward Distance (Microns)								NaN	1951.04	2256.46	603.063	14	0.002682	0.012276	NaN	NaN	NaN	NaN			1.7296	5853.8	11184.9	3228.79	12	0.000132	0.00194	0.258183	0.212974	0.291697	0.251556			0.271756	2564.24	2848.09	621.504	21	0.000882	0.006222	0.484032	0.310285	0.337234	0.277274			0.824749	3812.05
387	Head Tip Speed (-/+ = Backward/Forward) (Microns/Seconds)								NaN	89.468	87.9152	17.583	25	0.004094	0.015724	NaN	NaN	NaN	NaN			0.48127	131.779	75.5567	16.895	20	0.79018	0.448278	0.089919	0.104125	0.048178	0.066053			0.607472	142.874	99.7829	17.9215	31	0.133815	0.162507	0.03803	0.055929	0.022937	0.038038			1.14261	189.921
388	Absolute Head Tip Speed (-/+ = Backward/Forward) (Microns/Seconds)								NaN	137.13	92.0908	18.4182	25	0.005159	0.018181	NaN	NaN	NaN	NaN			0.509059	184.01	69.1664	15.4661	20	0.671291	0.410067	0.057833	0.075894	0.019219	0.033201			0.611923	193.483	97.691	17.5458	31	0.726652	0.429344	0.031088	0.047962	0.021966	0.036539			1.99462	320.817
389	Positive Head Tip Speed (-/+ = Backward/Forward) (Microns/Seconds)								NaN	139.001	95.1494	19.0299	25	0.006827	0.02196	NaN	NaN	NaN	NaN			0.533459	189.759	69.145	15.4613	20	0.659254	0.406076	0.044526	0.063011	0.01407	0.026474			0.659532	201.755	98.9694	17.7754	31	0.59144	0.381281	0.019511	0.033433	0.010136	0.020622			2.02306	331.494
390	Negative Head Tip Speed (-/+ = Backward/Forward) (Microns/Seconds)								NaN	-121.052	79.5498	15.91	25	0.001812	0.010052	NaN	NaN	NaN	NaN			-0.309498	-145.673	68.3566	15.285	20	0.342277	0.283377	0.270683	0.21957	0.140675	0.148726			-0.339867	-148.088	80.6471	14.4846	31	0.319051	0.272773	0.214543	0.188286	0.13798	0.146164			-1.98417	-278.892
391	Forward Head Tip Speed (-/+ = Backward/Forward) (Microns/Seconds)								NaN	112.935	86.8502	17.37	25	0.033423	0.06611	NaN	NaN	NaN	NaN			0.496835	156.085	66.2433	14.8125	20	0.525334	0.361543	0.065493	0.083148	0.040922	0.05795			0.737271	176.967	93.2857	16.7546	31	0.267334	0.251519	0.010506	0.021121	0.00722	0.015924			1.54917	247.481
392	Absolute Forward Head Tip Speed (-/+ = Backward/Forward) (Microns/Seconds)								NaN	152.478	89.6824	17.9365	25	0.002849	0.012567	NaN	NaN	NaN	NaN			0.466594	194.323	59.4061	13.2836	20	0.832752	0.459685	0.067834	0.085563	0.020426	0.034675			0.703569	215.576	90.2078	16.2018	31	0.257358	0.246515	0.011804	0.022926	0.004354	0.010796			1.98579	330.569
393	Positive Forward Head Tip Speed (-/+ = Backward/Forward) (Microns/Seconds)								NaN	155.17	92.8674	18.5735	25	0.003841	0.015036	NaN	NaN	NaN	NaN			0.469521	198.773	59.2452	13.2476	20	0.879257	0.470012	0.06295	0.080867	0.0217	0.036209			0.690475	219.293	91.0958	16.3613	31	0.302305	0.263545	0.012456	0.023767	0.004585	0.011189			1.95199	336.446
394	Negative Forward Head Tip Speed (-/+ = Backward/Forward) (Microns/Seconds)								NaN	-129.429	75.1298	15.0259	25	0.000319	0.003309	NaN	NaN	NaN	NaN			-0.282421	-150.647	56.4402	12.6204	20	0.121873	0.154718	0.285608	0.226956	0.07669	0.09509			-0.586849	-173.519	75.1455	13.4965	31	0.14407	0.170538	0.033621	0.05122	0.011143	0.022458			-2.16036	-291.737
395	Paused Head Tip Speed (-/+ = Backward/Forward) (Microns/Seconds)								NaN	18.3912	17.1603	4.04473	18	0.001936	0.010358	NaN	NaN	NaN	NaN			-0.697245	6.42627	23.2867	7.0212	11	0.111694	0.144815	0.15843	0.154319	0.132141	0.14137			-0.505206	9.72172	21.4704	4.47689	23	0.356265	0.289157	0.158724	0.154452	0.100611	0.115565			-4.09289	-51.8441
396	Absolute Paused Head Tip Speed (-/+ = Backward/Forward) (Microns/Seconds)								NaN	35.3723	17.166	4.04608	18	0.351599	0.287092	NaN	NaN	NaN	NaN			0.421397	42.606	19.8926	5.99784	11	0.212928	0.221375	0.330042	0.245274	0.290856	0.251233			0.863945	50.2028	23.742	4.95055	23	0.80423	0.453397	0.025719	0.041517	0.032271	0.048577			3.67491	98.456
397	Positive Paused Head Tip Speed (-/+ = Backward/Forward) (Microns/Seconds)								NaN	36.4635	16.3679	3.85795	18	0.814941	0.455428	NaN	NaN	NaN	NaN			0.41721	43.2924	18.1663	5.47736	11	0.440333	0.329391	0.320515	0.241135	0.290856	0.251032			0.831167	50.068	24.1083	5.02693	23	0.01799	0.042653	0.038185	0.055987	0.032271	0.048509			1.75902	65.2551
398	Negative Paused Head Tip Speed (-/+ = Backward/Forward) (Microns/Seconds)								NaN	-31.5983	20.0834	4.87094	17	0.015172	0.038124	NaN	NaN	NaN	NaN			-0.43565	-40.3476	24.125	7.27395	11	0.003659	0.014487	0.330382	0.24534	0.158182	0.162448			-0.81357	-47.9375	28.0066	5.83977	23	0.048352	0.083439	0.038103	0.055951	0.030664	0.046945			-3.31074	-98.0892
399	Backward Head Tip Speed (-/+ = Backward/Forward) (Microns/Seconds)								NaN	-127.128	81.0699	19.1084	18	0.30224	0.263867	NaN	NaN	NaN	NaN			0.202291	-110.728	79.8643	20.6209	15	0.01255	0.034182	0.564007	0.342844	0.899302	0.487354			0.158171	-114.305	77.9991	15.2969	26	0.785215	0.447024	0.603596	0.355817	0.729251	0.438717			-0.671953	-181.603
400	Absolute Backward Head Tip Speed (-/+ = Backward/Forward) (Microns/Seconds)								NaN	161.192	81.5639	19.2248	18	0.435608	0.32676	NaN	NaN	NaN	NaN			0.091494	168.655	61.2135	15.8053	15	0.857826	0.465091	0.766311	0.400629	0.651313	0.411859			-0.020627	159.51	75.6157	14.8295	26	0.121642	0.154505	0.945153	0.451961	1	0.515945			1.27957	265.559
401	Positive Backward Head Tip Speed (-/+ = Backward/Forward) (Microns/Seconds)								NaN	124.5	74.8481	18.1533	17	0.776958	0.444402	NaN	NaN	NaN	NaN			0.17265	137.423	74.8196	19.9964	14	0.579478	0.377467	0.636039	0.365442	0.676833	0.418168			0.157468	136.287	89.0593	17.466	26	0.031683	0.064021	0.64253	0.365936	0.852209	0.476715			1.53773	239.596
402	Negative Backward Head Tip Speed (-/+ = Backward/Forward) (Microns/Seconds)								NaN	-164.036	84.8488	19.9991	18	0.299182	0.263369	NaN	NaN	NaN	NaN			-0.123698	-174.532	60.8078	16.2516	14	0.741648	0.434933	0.686704	0.378279	0.530801	0.36457			0.07117	-157.998	78.3289	15.3616	26	0.115796	0.149181	0.812156	0.415028	0.783692	0.45617			-1.23952	-269.208
403	Head Speed (-/+ = Backward/Forward) (Microns/Seconds)								NaN	88.1812	85.2344	17.0469	25	0.004596	0.016956	NaN	NaN	NaN	NaN			0.47889	128.999	71.8506	16.0663	20	0.963581	0.49115	0.088592	0.102956	0.036617	0.053473			0.606528	139.878	93.4535	16.7847	31	0.229504	0.231683	0.035226	0.052922	0.019263	0.033013			1.21802	191.998
404	Absolute Head Speed (-/+ = Backward/Forward) (Microns/Seconds)								NaN	120.779	82.4467	16.4893	25	0.013031	0.034982	NaN	NaN	NaN	NaN			0.541604	165.432	63.0691	14.1027	20	0.60044	0.385146	0.045694	0.064105	0.01499	0.027577			0.625242	172.328	89.4364	16.0632	31	0.712513	0.424596	0.029357	0.045871	0.022937	0.037979			1.86853	274.833
405	Positive Head Speed (-/+ = Backward/Forward) (Microns/Seconds)								NaN	121.026	84.64	16.928	25	0.015135	0.038227	NaN	NaN	NaN	NaN			0.567975	169.099	62.6094	13.9999	20	0.498807	0.353786	0.034147	0.05178	0.018074	0.031629			0.678867	178.485	90.2273	16.2053	31	0.551458	0.367976	0.017556	0.031123	0.011143	0.022416			1.90245	282.049
406	Negative Head Speed (-/+ = Backward/Forward) (Microns/Seconds)								NaN	-107.857	72.4089	14.4818	25	0.006504	0.021371	NaN	NaN	NaN	NaN			-0.294346	-129.171	64.274	14.7455	19	0.748052	0.436585	0.308485	0.236649	0.16213	0.165398			-0.25792	-126.533	77.1744	13.8609	31	0.033505	0.066058	0.355771	0.257143	0.284029	0.247322			-1.68362	-229.767
407	Forward Head Speed (-/+ = Backward/Forward) (Microns/Seconds)								NaN	111.154	83.4441	16.6888	25	0.029264	0.060488	NaN	NaN	NaN	NaN			0.51069	153.769	62.0705	13.8794	20	0.991303	0.497163	0.056136	0.07457	0.027509	0.043285			0.735467	172.525	86.2157	15.4848	31	0.282898	0.257699	0.009432	0.019651	0.004585	0.011164			1.63206	247.341
408	Absolute Forward Head Speed (-/+ = Backward/Forward) (Microns/Seconds)								NaN	135.201	79.5426	15.9085	25	0.005725	0.019577	NaN	NaN	NaN	NaN			0.500032	174.974	53.8567	12.0427	20	0.970875	0.491678	0.052742	0.071225	0.023042	0.037977			0.729376	193.217	81.4438	14.6277	31	0.272843	0.253858	0.009721	0.019913	0.00508	0.012151			1.86829	283.809
409	Positive Forward Head Speed (-/+ = Backward/Forward) (Microns/Seconds)								NaN	136.149	81.2859	16.2572	25	0.00755	0.023659	NaN	NaN	NaN	NaN			0.502569	177.001	53.6852	12.0044	20	0.825263	0.458252	0.049686	0.068426	0.024455	0.03952			0.721718	194.815	81.805	14.6926	31	0.308504	0.267133	0.009927	0.020123	0.004585	0.011138			1.83703	285.474
410	Negative Forward Head Speed (-/+ = Backward/Forward) (Microns/Seconds)								NaN	-117.161	70.6046	14.1209	25	0.000657	0.005261	NaN	NaN	NaN	NaN			-0.271837	-136.354	49.9997	11.785	18	0.834474	0.459178	0.302824	0.234148	0.096566	0.111873			-0.528017	-154.441	71.5232	12.846	31	0.032118	0.064738	0.056245	0.074411	0.014716	0.027355			-1.94288	-254.337
411	Paused Head Speed (-/+ = Backward/Forward) (Microns/Seconds)								NaN	15.161	12.9149	3.04406	18	0.000535	0.004489	NaN	NaN	NaN	NaN			-0.746934	5.51442	11.8216	3.56435	11	0.429273	0.324407	0.051209	0.069734	0.023219	0.038095			-0.393825	10.0748	18.0564	3.76501	23	0.291944	0.259721	0.299994	0.232884	0.106175	0.121179			-3.41023	-28.8817
412	Absolute Paused Head Speed (-/+ = Backward/Forward) (Microns/Seconds)								NaN	23.3473	13.6379	3.21449	18	0.008597	0.025591	NaN	NaN	NaN	NaN			0.097817	24.6813	11.9465	3.60199	11	0.666606	0.408949	0.784716	0.406546	0.874998	0.481455			0.357352	28.2208	12.1557	2.53464	23	0.61385	0.389947	0.241981	0.204452	0.064017	0.082712			2.96667	63.8065
413	Positive Paused Head Speed (-/+ = Backward/Forward) (Microns/Seconds)								NaN	23.7344	12.6913	2.99138	18	0.014879	0.038136	NaN	NaN	NaN	NaN			0.01373	23.9086	11.4048	3.43868	11	0.288203	0.259042	0.969831	0.458812	0.910533	0.490968			0.318288	27.7739	11.8203	2.4647	23	0.182909	0.198824	0.304401	0.234995	0.095283	0.110864			0.91755	35.3793
414	Negative Paused Head Speed (-/+ = Backward/Forward) (Microns/Seconds)								NaN	-19.922	15.7098	3.92745	16	0.001489	0.008571	NaN	NaN	NaN	NaN			-0.237338	-23.6505	14.1988	4.28109	11	0.052576	0.088106	0.527352	0.327296	0.361291	0.287394			-0.244453	-23.7623	12.3915	2.70405	21	0.50686	0.356383	0.427412	0.2886	0.153999	0.159368			-2.83286	-64.4256
415	Backward Head Speed (-/+ = Backward/Forward) (Microns/Seconds)								NaN	-121.213	67.3104	15.8652	18	0.636783	0.397056	NaN	NaN	NaN	NaN			0.110142	-113.799	75.5946	19.5184	15	0.027721	0.057938	0.770334	0.40187	0.842378	0.474173			0.130628	-112.42	68.2839	13.3916	26	0.642984	0.398981	0.674374	0.37381	0.839214	0.473879			-1.02628	-190.292
416	Absolute Backward Head Speed (-/+ = Backward/Forward) (Microns/Seconds)								NaN	135.623	64.4319	15.1867	18	0.822978	0.457923	NaN	NaN	NaN	NaN			0.163635	146.166	48.931	12.6339	15	0.992024	0.49732	0.597378	0.353648	0.550802	0.374483			0.025436	137.262	63.7723	12.5068	26	0.09604	0.134241	0.934065	0.448861	0.876697	0.481406			1.22692	214.676
417	Positive Backward Head Speed (-/+ = Backward/Forward) (Microns/Seconds)								NaN	94.6095	80.6563	21.5563	14	0.007944	0.024299	NaN	NaN	NaN	NaN			0.314519	119.977	56.3336	17.8143	10	0.72767	0.428593	0.374161	0.264552	0.187683	0.18464			0.285391	117.628	74.7669	18.1336	17	0.130316	0.160499	0.421007	0.285858	0.275013	0.24321			0.914227	168.348
418	Negative Backward Head Speed (-/+ = Backward/Forward) (Microns/Seconds)								NaN	-136.751	64.4446	15.1897	18	0.613412	0.390483	NaN	NaN	NaN	NaN			-0.218391	-150.825	49.8004	13.3097	14	0.380502	0.301198	0.491244	0.312647	0.458849	0.335035			-0.041961	-139.455	65.2407	13.0481	25	0.082153	0.12272	0.89331	0.43835	0.872866	0.482007			-1.25282	-217.488
419	Midbody Speed (-/+ = Backward/Forward) (Microns/Seconds)								NaN	94.1713	88.3337	17.6667	25	0.00415	0.01574	NaN	NaN	NaN	NaN			0.469729	135.664	68.5806	15.3351	20	0.839441	0.46004	0.083206	0.099179	0.038719	0.05571			0.595902	146.809	90.6544	16.282	31	0.427235	0.323368	0.032957	0.050287	0.016855	0.030134			1.38349	216.38
420	Absolute Midbody Speed (-/+ = Backward/Forward) (Microns/Seconds)								NaN	109.477	83.0794	16.6159	25	0.005142	0.018223	NaN	NaN	NaN	NaN			0.570614	156.883	64.2048	14.3566	20	0.644742	0.398954	0.036491	0.054321	0.011603	0.023125			0.620775	161.05	89.921	16.1503	31	0.380398	0.301213	0.030312	0.047062	0.02103	0.035532			1.88112	265.759
421	Positive Midbody Speed (-/+ = Backward/Forward) (Microns/Seconds)								NaN	109.708	84.3222	16.8644	25	0.005864	0.019775	NaN	NaN	NaN	NaN			0.584259	158.974	63.6664	14.2362	20	0.691433	0.417864	0.030872	0.047704	0.011603	0.023083			0.67558	166.674	89.5984	16.0924	31	0.363378	0.293853	0.017916	0.031647	0.010136	0.020583			1.92144	271.728
422	Negative Midbody Speed (-/+ = Backward/Forward) (Microns/Seconds)								NaN	-72.427	63.5524	12.7105	25	0.043408	0.077602	NaN	NaN	NaN	NaN			-0.581757	-109.399	65.4957	16.3739	16	0.872555	0.468073	0.084149	0.099572	0.080022	0.098315			-0.16106	-82.6627	67.2471	12.4875	29	0.039286	0.072688	0.568162	0.344297	0.509761	0.359526			-1.94464	-196.014
423	Forward Midbody Speed (-/+ = Backward/Forward) (Microns/Seconds)								NaN	123.322	81.1858	16.2372	25	0.002638	0.012378	NaN	NaN	NaN	NaN			0.523645	165.835	56.0303	12.5288	20	0.901185	0.474648	0.044327	0.063003	0.01499	0.02753			0.73018	182.603	82.192	14.7621	31	0.245958	0.241194	0.009312	0.019526	0.002853	0.007933			1.87204	275.305
424	Absolute Forward Midbody Speed (-/+ = Backward/Forward) (Microns/Seconds)								NaN	123.325	81.1877	16.2375	25	0.002639	0.012288	NaN	NaN	NaN	NaN			0.523652	165.839	56.0331	12.5294	20	0.899853	0.47446	0.044327	0.063094	0.01499	0.027483			0.731148	182.685	82.3013	14.7818	31	0.239266	0.237404	0.009263	0.019548	0.002853	0.007913			1.87486	275.541
425	Positive Forward Midbody Speed (-/+ = Backward/Forward) (Microns/Seconds)								NaN	123.335	81.1951	16.239	25	0.002644	0.012192	NaN	NaN	NaN	NaN			0.523568	165.846	56.0419	12.5313	20	0.903669	0.475031	0.044364	0.062964	0.01499	0.027437			0.730979	182.687	82.2982	14.7812	31	0.239623	0.237565	0.009274	0.01953	0.002853	0.007892			1.87519	275.591
426	Negative Forward Midbody Speed (-/+ = Backward/Forward) (Microns/Seconds)								NaN	-15.9338	7.78178	3.89089	4	0.743582	0.435333	NaN	NaN	NaN	NaN			-6.48726	-66.4163	76.8229	44.3537	3	NaN	NaN	0.372958	0.263893	0.628571	0.405094			-17.7935	-154.399	202.547	143.222	2	NaN	NaN	0.510677	0.320208	0.8	0.460433			-28.0891	-234.517
427	Paused Midbody Speed (-/+ = Backward/Forward) (Microns/Seconds)								NaN	5.96162	3.46014	0.815563	18	0.263772	0.250296	NaN	NaN	NaN	NaN			-0.859157	2.98881	8.08384	2.43737	11	0.427163	0.323515	0.269433	0.219286	0.170415	0.171412			-0.913119	2.80209	4.59471	0.958063	23	0.868407	0.468013	0.016291	0.029469	0.032271	0.048441			-0.969204	2.60803
428	Absolute Paused Midbody Speed (-/+ = Backward/Forward) (Microns/Seconds)								NaN	9.77743	2.0048	0.472536	18	0.126083	0.157355	NaN	NaN	NaN	NaN			0.729421	11.2398	3.3014	0.99541	11	0.952864	0.489686	0.204873	0.183263	0.405684	0.31165			0.169969	10.1182	2.30966	0.481599	23	0.927593	0.48168	0.616407	0.359243	0.66468	0.415671			1.01541	11.8131
429	Positive Paused Midbody Speed (-/+ = Backward/Forward) (Microns/Seconds)								NaN	10.4768	2.03533	0.479733	18	0.435006	0.327115	NaN	NaN	NaN	NaN			0.260189	11.0064	3.42418	1.08282	10	0.593301	0.381874	0.662345	0.370513	0.866731	0.481088			-0.158551	10.1541	2.4076	0.502018	23	0.190233	0.205227	0.644722	0.366757	0.572201	0.382034			0.636133	11.7715
430	Negative Paused Midbody Speed (-/+ = Backward/Forward) (Microns/Seconds)								NaN	-7.0093	1.98818	0.468619	18	0.510266	0.357128	NaN	NaN	NaN	NaN			-1.37602	-9.74507	2.95595	0.891252	11	0.574948	0.375924	0.015498	0.028192	0.012612	0.024502			-0.970436	-8.9387	3.01114	0.627866	23	0.767655	0.441987	0.01843	0.032205	0.032271	0.048374			-2.00997	-11.0055
431	Backward Midbody Speed (-/+ = Backward/Forward) (Microns/Seconds)								NaN	-126.91	55.1031	12.9879	18	0.45968	0.335917	NaN	NaN	NaN	NaN			-0.166298	-136.074	52.3384	13.5137	15	0.832316	0.459653	0.628419	0.363204	0.600106	0.394787			-0.031742	-128.659	59.069	11.5844	26	0.237126	0.236437	0.920471	0.445622	0.933417	0.498561			-1.46403	-207.583
432	Absolute Backward Midbody Speed (-/+ = Backward/Forward) (Microns/Seconds)								NaN	127.008	55.2765	13.0288	18	0.483572	0.348977	NaN	NaN	NaN	NaN			0.170576	136.437	51.8642	13.3913	15	0.836896	0.45968	0.617422	0.359619	0.600106	0.394545			0.033762	128.875	59.4051	11.6503	26	0.220352	0.226865	0.915523	0.445884	0.914458	0.491852			1.47162	208.354
433	Positive Backward Midbody Speed (-/+ = Backward/Forward) (Microns/Seconds)								NaN	113.617	135.703	95.9564	2	NaN	NaN	NaN	NaN	NaN	NaN			0.311013	155.822	152.677	107.959	2	NaN	NaN	0.797991	0.410587	0.666667	0.414984			0.835228	226.96	0	0	1	NaN	NaN	NaN	NaN	0.666667	0.414744			1.26924	285.857
434	Negative Backward Midbody Speed (-/+ = Backward/Forward) (Microns/Seconds)								NaN	-127.018	55.2791	13.0294	18	0.486005	0.349284	NaN	NaN	NaN	NaN			-0.171383	-136.492	51.7741	13.368	15	0.827901	0.459193	0.615441	0.359109	0.600106	0.394304			-0.033527	-128.871	59.4	11.6493	26	0.22064	0.226491	0.916103	0.444833	0.914458	0.491606			-1.47058	-208.31
435	Tail Speed (-/+ = Backward/Forward) (Microns/Seconds)								NaN	88.498	88.8001	17.76	25	0.002291	0.011478	NaN	NaN	NaN	NaN			0.459884	129.336	68.6941	15.3605	20	0.749678	0.436592	0.089165	0.103498	0.038719	0.055636			0.58571	140.509	92.0912	16.5401	31	0.186592	0.201657	0.036783	0.054671	0.016855	0.030084			1.36123	209.375
436	Absolute Tail Speed (-/+ = Backward/Forward) (Microns/Seconds)								NaN	107.688	83.4538	16.6908	25	0.003563	0.014413	NaN	NaN	NaN	NaN			0.545038	153.174	65.2777	14.5965	20	0.729746	0.429608	0.046353	0.06475	0.01499	0.02739			0.598371	157.624	89.6707	16.1053	31	0.266471	0.251193	0.035904	0.053692	0.026079	0.041521			1.88054	264.626
437	Positive Tail Speed (-/+ = Backward/Forward) (Microns/Seconds)								NaN	109.305	85.2967	17.0593	25	0.004974	0.017759	NaN	NaN	NaN	NaN			0.546103	155.885	64.2597	14.3689	20	0.769702	0.441808	0.042735	0.061367	0.01407	0.026427			0.636844	163.625	89.4539	16.0664	31	0.330551	0.277347	0.024381	0.039752	0.014058	0.026498			1.91353	272.522
438	Negative Tail Speed (-/+ = Backward/Forward) (Microns/Seconds)								NaN	-73.3334	62.2647	12.4529	25	0.033025	0.065751	NaN	NaN	NaN	NaN			-0.466829	-102.4	68.5344	15.7229	19	0.171546	0.192045	0.155745	0.152312	0.184555	0.182731			-0.200575	-85.8222	69.8356	12.5428	31	0.002843	0.012656	0.482895	0.310168	0.419319	0.318263			-1.89844	-191.539
439	Forward Tail Speed (-/+ = Backward/Forward) (Microns/Seconds)								NaN	112.71	84.721	16.9442	25	0.004335	0.016316	NaN	NaN	NaN	NaN			0.480596	153.427	58.1727	13.0078	20	0.621926	0.391705	0.063475	0.081327	0.024455	0.039461			0.696656	171.731	85.2157	15.3052	31	0.152288	0.177504	0.012607	0.023821	0.005624	0.013216			1.73314	259.543
440	Absolute Forward Tail Speed (-/+ = Backward/Forward) (Microns/Seconds)								NaN	120.473	82.5175	16.5035	25	0.002517	0.012062	NaN	NaN	NaN	NaN			0.490499	160.948	58.234	13.0215	20	0.837512	0.459707	0.060908	0.079076	0.023042	0.037919			0.708697	178.953	83.2094	14.9449	31	0.229418	0.231692	0.011322	0.022437	0.003722	0.009724			1.86248	274.16
441	Positive Forward Tail Speed (-/+ = Backward/Forward) (Microns/Seconds)								NaN	120.781	83.4578	16.6916	25	0.003458	0.014246	NaN	NaN	NaN	NaN			0.499354	162.456	57.6523	12.8914	20	0.923356	0.479889	0.054712	0.073378	0.019219	0.033148			0.716477	180.576	83.7925	15.0496	31	0.253164	0.245982	0.010369	0.020889	0.003349	0.0089			1.86942	276.799
442	Negative Forward Tail Speed (-/+ = Backward/Forward) (Microns/Seconds)								NaN	-84.3805	61.6694	12.859	23	0.033968	0.066274	NaN	NaN	NaN	NaN			-0.299258	-102.836	71.6244	16.882	18	0.060117	0.096939	0.390654	0.271488	0.470027	0.341114			-0.160098	-94.2536	68.3214	12.4737	30	0.025272	0.054457	0.584034	0.349784	0.571869	0.382286			-1.63812	-185.402
443	Paused Tail Speed (-/+ = Backward/Forward) (Microns/Seconds)								NaN	4.16013	4.45593	1.05027	18	0.099044	0.136173	NaN	NaN	NaN	NaN			-0.146242	3.50849	11.0341	3.32692	11	0.831621	0.459373	0.854946	0.427046	0.736042	0.441076			0.735185	7.43606	6.71286	1.39973	23	0.040911	0.074955	0.068893	0.086451	0.130904	0.140466			0.839515	7.90095
444	Absolute Paused Tail Speed (-/+ = Backward/Forward) (Microns/Seconds)								NaN	10.9884	2.68253	0.632279	18	0.013031	0.034829	NaN	NaN	NaN	NaN			0.540523	12.4384	5.69461	1.71699	11	0.16154	0.186326	0.442579	0.29496	0.605235	0.396224			0.641451	12.7091	5.28599	1.10221	23	0.037029	0.069786	0.184594	0.170763	0.470027	0.340884			1.72352	15.6118
445	Positive Paused Tail Speed (-/+ = Backward/Forward) (Microns/Seconds)								NaN	12.052	3.0848	0.727093	18	0.098631	0.136066	NaN	NaN	NaN	NaN			0.01164	12.0879	5.87204	1.8569	10	0.150323	0.175382	0.985934	0.462836	0.755306	0.445672			0.547078	13.7396	5.8963	1.22946	23	0.035952	0.068605	0.24546	0.206141	0.645709	0.40976			1.17384	15.673
446	Negative Paused Tail Speed (-/+ = Backward/Forward) (Microns/Seconds)								NaN	-8.41458	2.7132	0.639509	18	0.75297	0.437255	NaN	NaN	NaN	NaN			-0.549933	-9.90667	3.91989	1.23958	10	0.39018	0.305876	0.302958	0.234066	0.428877	0.322335			-0.230012	-9.03866	2.97865	0.635051	22	0.610429	0.388991	0.492921	0.313101	0.881139	0.481878			-1.05873	-11.2871
447	Backward Tail Speed (-/+ = Backward/Forward) (Microns/Seconds)								NaN	-83.6158	62.8494	14.8138	18	0.057483	0.093874	NaN	NaN	NaN	NaN			-0.18659	-95.3429	46.7582	12.0729	15	0.107619	0.141644	0.543971	0.334628	0.758601	0.445662			-0.039571	-86.1028	59.7294	11.7139	26	0.131637	0.161717	0.895975	0.438333	0.641592	0.408834			-1.29401	-164.944
448	Absolute Backward Tail Speed (-/+ = Backward/Forward) (Microns/Seconds)								NaN	122.111	55.4966	13.0807	18	0.959456	0.490588	NaN	NaN	NaN	NaN			0.032156	123.895	59.9804	15.4869	15	0.256466	0.246729	0.930459	0.44779	0.927979	0.49689			-0.114909	115.733	63.3662	12.4271	26	0.109693	0.143674	0.72563	0.389597	0.747262	0.443113			1.39685	199.631
449	Positive Backward Tail Speed (-/+ = Backward/Forward) (Microns/Seconds)								NaN	117.376	70.0383	18.0838	15	0.41113	0.316692	NaN	NaN	NaN	NaN			-0.12195	108.835	66.9749	19.334	12	0.785168	0.447102	0.749749	0.397296	0.751116	0.444175			-0.520232	80.9403	66.5401	14.5202	21	0.028581	0.059228	0.126889	0.132747	0.089012	0.105857			0.650827	162.959
450	Negative Backward Tail Speed (-/+ = Backward/Forward) (Microns/Seconds)								NaN	-121.748	53.8442	12.6912	18	0.955254	0.489983	NaN	NaN	NaN	NaN			-0.09734	-126.989	60.8772	15.7184	15	0.390114	0.305922	0.797177	0.410819	0.731242	0.439179			0.030579	-120.102	65.8005	12.9045	26	0.055885	0.092004	0.927963	0.447251	0.876697	0.48116			-1.49756	-202.383
451	Tail Tip Speed (-/+ = Backward/Forward) (Microns/Seconds)								NaN	88.1908	90.7846	18.1569	25	0.001648	0.00929	NaN	NaN	NaN	NaN			0.452179	129.242	72.0309	16.1066	20	0.807412	0.454139	0.09801	0.111248	0.032705	0.048887			0.569255	139.87	97.8512	17.5746	31	0.110918	0.144579	0.045829	0.064202	0.027206	0.042934			1.20342	197.443
452	Absolute Tail Tip Speed (-/+ = Backward/Forward) (Microns/Seconds)								NaN	116.08	91.9808	18.3962	25	0.000982	0.006641	NaN	NaN	NaN	NaN			0.526999	164.554	71.8001	16.055	20	0.657798	0.405898	0.053519	0.072075	0.01407	0.026381			0.567229	168.254	96.8305	17.3913	31	0.161102	0.185908	0.044275	0.063113	0.026079	0.041459			2.02786	302.604
453	Positive Tail Tip Speed (-/+ = Backward/Forward) (Microns/Seconds)								NaN	118.898	94.2175	18.8435	25	0.0013	0.007756	NaN	NaN	NaN	NaN			0.5226	168.136	70.6336	15.7942	20	0.657979	0.405496	0.051575	0.070037	0.01407	0.026336			0.600628	175.488	96.661	17.3608	31	0.228717	0.231561	0.031627	0.048715	0.013426	0.025712			2.06347	313.313
454	Negative Tail Tip Speed (-/+ = Backward/Forward) (Microns/Seconds)								NaN	-86.6522	83.5282	16.7056	25	0.000378	0.003665	NaN	NaN	NaN	NaN			-0.349053	-115.808	78.6216	17.5803	20	0.052631	0.088076	0.236045	0.201005	0.128771	0.139428			-0.257876	-108.192	87.4182	15.7008	31	0.000228	0.002609	0.351759	0.25481	0.156358	0.161499			-1.95686	-250.105
455	Forward Tail Tip Speed (-/+ = Backward/Forward) (Microns/Seconds)								NaN	113.596	87.8818	17.5764	25	0.004111	0.01569	NaN	NaN	NaN	NaN			0.45042	153.179	61.5239	13.7572	20	0.679212	0.412938	0.083346	0.099104	0.034614	0.051172			0.666704	172.187	90.4124	16.2385	31	0.08325	0.123677	0.017748	0.031407	0.007965	0.017145			1.57436	251.953
456	Absolute Forward Tail Tip Speed (-/+ = Backward/Forward) (Microns/Seconds)								NaN	129.044	92.3316	18.4663	25	0.000966	0.006719	NaN	NaN	NaN	NaN			0.4679	172.246	65.5402	14.6552	20	0.70391	0.421326	0.073889	0.090736	0.019219	0.033095			0.670546	190.957	91.9006	16.5058	31	0.146353	0.171903	0.015661	0.028435	0.003722	0.0097			1.99789	313.513
457	Positive Forward Tail Tip Speed (-/+ = Backward/Forward) (Microns/Seconds)								NaN	130.637	93.6313	18.7263	25	0.001205	0.007301	NaN	NaN	NaN	NaN			0.476707	175.271	64.4337	14.4078	20	0.722075	0.427885	0.065769	0.08339	0.018074	0.031578			0.671709	193.53	92.2865	16.5751	31	0.177238	0.19554	0.015088	0.027601	0.003722	0.009677			2.01073	318.905
458	Negative Forward Tail Tip Speed (-/+ = Backward/Forward) (Microns/Seconds)								NaN	-91.0723	84.2215	16.8443	25	0.000384	0.003656	NaN	NaN	NaN	NaN			-0.233709	-110.756	83.8061	18.7396	20	0.008137	0.024644	0.439198	0.293912	0.331664	0.273321			-0.421315	-126.556	91.8364	16.4943	31	0.002309	0.011334	0.138221	0.139802	0.05381	0.071676			-2.03187	-262.2
459	Paused Tail Tip Speed (-/+ = Backward/Forward) (Microns/Seconds)								NaN	3.69475	5.83142	1.37448	18	0.750919	0.436688	NaN	NaN	NaN	NaN			0.051613	3.99572	12.9293	3.89833	11	0.650379	0.402033	0.943105	0.451424	0.57423	0.382439			0.658622	7.53545	7.93736	1.65505	23	0.002729	0.012352	0.082027	0.098133	0.159883	0.163882			1.17838	10.5664
460	Absolute Paused Tail Tip Speed (-/+ = Backward/Forward) (Microns/Seconds)								NaN	17.8471	4.22497	0.995834	18	0.354926	0.28884	NaN	NaN	NaN	NaN			0.352467	19.3363	5.87484	1.77133	11	0.506205	0.356129	0.474033	0.305886	0.486007	0.34918			0.629622	20.5072	6.1643	1.28534	23	0.417076	0.319553	0.110002	0.119704	0.242391	0.223162			2.28502	27.5012
461	Positive Paused Tail Tip Speed (-/+ = Backward/Forward) (Microns/Seconds)								NaN	19.5958	4.99558	1.17747	18	0.700955	0.421006	NaN	NaN	NaN	NaN			-0.263057	18.2817	6.61394	1.99418	11	0.719342	0.427098	0.577839	0.347354	0.514578	0.361266			0.59999	22.5931	7.39906	1.54281	23	0.107417	0.141916	0.130727	0.134454	0.253138	0.23108			1.7796	28.486
462	Negative Paused Tail Tip Speed (-/+ = Backward/Forward) (Microns/Seconds)								NaN	-15.3502	3.87037	0.912256	18	0.992655	0.497533	NaN	NaN	NaN	NaN			-0.475233	-17.1895	6.15842	1.94746	10	0.562508	0.371784	0.407821	0.279632	0.45738	0.335785			-0.216088	-16.1865	5.71817	1.19232	23	0.016262	0.039675	0.580709	0.348221	0.608461	0.395927			-1.90281	-22.7148
463	Backward Tail Tip Speed (-/+ = Backward/Forward) (Microns/Seconds)								NaN	-90.0683	57.2848	13.5022	18	0.277735	0.257034	NaN	NaN	NaN	NaN			-0.098331	-95.7011	49.9611	12.8999	15	0.554431	0.367943	0.764943	0.400128	0.814203	0.465372			-0.058846	-93.4393	61.7939	12.1188	26	0.141935	0.168831	0.853578	0.427019	1	0.515698			-1.3622	-168.102
464	Absolute Backward Tail Tip Speed (-/+ = Backward/Forward) (Microns/Seconds)								NaN	136.507	66.5012	15.6745	18	0.808781	0.454279	NaN	NaN	NaN	NaN			0.029271	138.454	67.425	17.4091	15	0.114555	0.147817	0.934331	0.448767	0.899302	0.487109			-0.104216	129.577	76.8521	15.0719	26	0.016755	0.040394	0.751609	0.397633	0.624597	0.404227			1.55126	239.667
465	Positive Backward Tail Tip Speed (-/+ = Backward/Forward) (Microns/Seconds)								NaN	105.177	69.8643	16.9446	17	0.292725	0.259751	NaN	NaN	NaN	NaN			0.002934	105.382	70.0882	18.7319	14	0.953937	0.490134	0.993582	0.46397	0.952521	0.50327			-0.159033	94.0661	84.5598	17.2607	24	0.002312	0.011325	0.6486	0.36661	0.4196	0.318028			1.34987	199.484
466	Negative Backward Tail Tip Speed (-/+ = Backward/Forward) (Microns/Seconds)								NaN	-141.38	72.5103	17.0908	18	0.784595	0.447298	NaN	NaN	NaN	NaN			-0.059243	-145.676	68.3738	17.654	15	0.180905	0.197174	0.862372	0.429655	0.758601	0.445419			0.071493	-136.196	79.1809	15.5286	26	0.04119	0.075127	0.823554	0.418222	0.729251	0.438472			-1.45333	-246.762
467	Head Tip Motion Direction (-/+ = Toward V/D) (Degrees/Seconds)								NaN	-0.013883	0.045508	0.009102	25	0.145719	0.171489	NaN	NaN	NaN	NaN			0.528028	0.010147	0.025024	0.005596	20	0.196485	0.209558	0.030288	0.047099	0.032705	0.048819			0.531694	0.010314	0.039987	0.007182	31	0.029535	0.060739	0.042196	0.060772	0.086511	0.103454			0.500352	0.008887
468	Absolute Head Tip Motion Direction (-/+ = Toward V/D) (Degrees/Seconds)								NaN	0.756092	0.309032	0.061806	25	0.670424	0.409949	NaN	NaN	NaN	NaN			0.675205	0.964752	0.277922	0.062145	20	0.000167	0.002194	0.021852	0.036297	0.01499	0.027344			0.673078	0.964095	0.333986	0.059986	31	0.675678	0.411303	0.019222	0.033172	0.02013	0.034226			2.36252	1.48619
469	Positive Head Tip Motion Direction (-/+ = Toward V/D) (Degrees/Seconds)								NaN	0.748707	0.308881	0.061776	25	0.420813	0.321304	NaN	NaN	NaN	NaN			0.746789	0.979376	0.290566	0.064973	20	0.000375	0.003656	0.013725	0.025489	0.00779	0.016869			0.679597	0.958622	0.336253	0.060393	31	0.829291	0.459232	0.018525	0.032313	0.016114	0.029098			2.42083	1.49646
470	Negative Head Tip Motion Direction (-/+ = Toward V/D) (Degrees/Seconds)								NaN	-0.76617	0.311873	0.062375	25	0.764879	0.441223	NaN	NaN	NaN	NaN			-0.602676	-0.954128	0.273583	0.061175	20	0.117651	0.151171	0.037163	0.055068	0.030886	0.047085			-0.661803	-0.972568	0.333134	0.059833	31	0.300796	0.263078	0.020555	0.034674	0.022937	0.037921			-2.27635	-1.4761
471	Forward Head Tip Motion Direction (-/+ = Toward V/D) (Degrees/Seconds)								NaN	-0.01156	0.04683	0.009366	25	0.783719	0.447218	NaN	NaN	NaN	NaN			0.421124	0.008161	0.024728	0.005529	20	0.798405	0.451472	0.077735	0.09392	0.080571	0.098765			0.122541	-0.005822	0.045863	0.008237	31	0.567344	0.372855	0.64741	0.367001	0.680308	0.418394			0.553718	0.01437
472	Absolute Forward Head Tip Motion Direction (-/+ = Toward V/D) (Degrees/Seconds)								NaN	0.821079	0.283011	0.056602	25	0.324059	0.275315	NaN	NaN	NaN	NaN			0.659461	1.00771	0.239922	0.053648	20	0.227755	0.230875	0.02116	0.03551	0.015962	0.02897			0.748168	1.03282	0.284496	0.051097	31	0.101576	0.137404	0.007632	0.016574	0.006538	0.014941			2.42378	1.50703
473	Positive Forward Head Tip Motion Direction (-/+ = Toward V/D) (Degrees/Seconds)								NaN	0.80834	0.29098	0.058196	25	0.395688	0.308505	NaN	NaN	NaN	NaN			0.723462	1.01885	0.256415	0.057336	20	0.422304	0.321635	0.013526	0.025217	0.009527	0.019606			0.724154	1.01905	0.283531	0.050924	31	0.28729	0.258795	0.008794	0.018722	0.006538	0.014909			2.43353	1.51645
474	Negative Forward Head Tip Motion Direction (-/+ = Toward V/D) (Degrees/Seconds)								NaN	-0.836497	0.278998	0.0558	25	0.266706	0.251317	NaN	NaN	NaN	NaN			-0.587488	-1.0004	0.235292	0.052613	20	0.856466	0.46456	0.038329	0.056113	0.024455	0.039402			-0.762993	-1.04937	0.293248	0.052669	31	0.037865	0.071195	0.007645	0.016565	0.007584	0.01649			-2.37608	-1.49942
475	Paused Head Tip Motion Direction (-/+ = Toward V/D) (Degrees/Seconds)								NaN	-0.052617	0.136135	0.032087	18	0.001102	0.006953	NaN	NaN	NaN	NaN			0.211078	-0.023882	0.517088	0.155908	11	0.044037	0.07821	0.860067	0.428945	0.98207	0.5116			-0.079219	-0.063402	0.218369	0.045533	23	0.000167	0.00219	0.847534	0.426402	0.947636	0.501921			2.03387	0.224264
476	Absolute Paused Head Tip Motion Direction (-/+ = Toward V/D) (Degrees/Seconds)								NaN	0.403557	0.161653	0.038102	18	0.989658	0.497157	NaN	NaN	NaN	NaN			1.46178	0.639858	0.365928	0.110331	11	0.688507	0.416819	0.064975	0.082598	0.075833	0.094354			1.35169	0.622061	0.303821	0.063351	23	0.027162	0.056868	0.005561	0.012787	0.006548	0.0149			2.95395	0.881072
477	Positive Paused Head Tip Motion Direction (-/+ = Toward V/D) (Degrees/Seconds)								NaN	0.388473	0.162498	0.038301	18	0.530886	0.364129	NaN	NaN	NaN	NaN			1.11931	0.570358	0.315504	0.095128	11	0.179542	0.19648	0.099009	0.111991	0.083551	0.100923			1.46837	0.62708	0.372559	0.077684	23	0.000596	0.004872	0.00966	0.019913	0.005145	0.012171			2.55784	0.804117
478	Negative Paused Head Tip Motion Direction (-/+ = Toward V/D) (Degrees/Seconds)								NaN	-0.411122	0.17118	0.040347	18	0.786401	0.447281	NaN	NaN	NaN	NaN			-1.01855	-0.585477	0.410543	0.123783	11	0.0512	0.08724	0.205005	0.183213	0.405684	0.311428			-1.2177	-0.619567	0.271211	0.056551	23	0.94938	0.488617	0.00477	0.011398	0.014038	0.026554			-1.36955	-0.64556
479	Backward Head Tip Motion Direction (-/+ = Toward V/D) (Degrees/Seconds)								NaN	0.056876	0.408337	0.096246	18	0.001914	0.010378	NaN	NaN	NaN	NaN			-0.152063	-0.005217	0.257188	0.066406	15	0.035774	0.068319	0.599443	0.353797	0.600106	0.394064			-0.164162	-0.010157	0.301005	0.059032	26	0.104333	0.139583	0.557257	0.340866	0.857915	0.47916			-0.299482	-0.065414
480	Absolute Backward Head Tip Motion Direction (-/+ = Toward V/D) (Degrees/Seconds)								NaN	0.876474	0.41904	0.098769	18	0.954975	0.490253	NaN	NaN	NaN	NaN			0.04273	0.894379	0.36895	0.095262	15	0.911157	0.476908	0.897029	0.438629	0.870756	0.481831			-0.105477	0.832275	0.374526	0.073451	26	0.750144	0.436655	0.721752	0.3888	0.783692	0.455923			1.10059	1.33766
481	Positive Backward Head Tip Motion Direction (-/+ = Toward V/D) (Degrees/Seconds)								NaN	0.876758	0.550262	0.129698	18	0.13526	0.163853	NaN	NaN	NaN	NaN			0.023263	0.889558	0.355241	0.091723	15	0.188806	0.203869	0.936322	0.448839	0.625484	0.404072			-0.124887	0.808037	0.37565	0.073671	26	0.963291	0.491311	0.64859	0.366817	0.990477	0.514485			0.799214	1.31654
482	Negative Backward Head Tip Motion Direction (-/+ = Toward V/D) (Degrees/Seconds)								NaN	-0.809854	0.390241	0.091981	18	0.520138	0.360411	NaN	NaN	NaN	NaN			-0.192362	-0.884922	0.444965	0.114889	15	0.29613	0.261154	0.613982	0.358472	0.651313	0.411617			-0.070921	-0.837531	0.388963	0.076282	26	0.857369	0.464947	0.81813	0.417206	0.857915	0.478911			-1.29045	-1.31344
483	Head Motion Direction (-/+ = Toward V/D) (Degrees/Seconds)								NaN	-0.025988	0.094369	0.018874	25	0.525828	0.36178	NaN	NaN	NaN	NaN			0.478357	0.019154	0.054761	0.012245	20	0.869771	0.468231	0.051667	0.070065	0.050825	0.068547			0.424913	0.01411	0.075433	0.013548	31	0.704272	0.421439	0.091154	0.105305	0.092737	0.108253			0.414992	0.013174
484	Absolute Head Motion Direction (-/+ = Toward V/D) (Degrees/Seconds)								NaN	1.23329	0.529852	0.10597	25	0.286034	0.258525	NaN	NaN	NaN	NaN			0.781583	1.64742	0.54301	0.121421	20	0.850193	0.463014	0.013972	0.025801	0.012379	0.024136			0.549789	1.5246	0.523206	0.093971	31	0.078354	0.118722	0.044818	0.063057	0.039378	0.056134			2.08122	2.33603
485	Positive Head Motion Direction (-/+ = Toward V/D) (Degrees/Seconds)								NaN	1.22956	0.533874	0.106775	25	0.599513	0.384957	NaN	NaN	NaN	NaN			0.826683	1.67091	0.549899	0.122961	20	0.621162	0.391426	0.009831	0.01997	0.011603	0.02304			0.554957	1.52584	0.537791	0.09659	31	0.02965	0.060924	0.044676	0.06313	0.051794	0.069767			2.1189	2.36079
486	Negative Head Motion Direction (-/+ = Toward V/D) (Degrees/Seconds)								NaN	-1.23855	0.532457	0.106491	25	0.105489	0.140129	NaN	NaN	NaN	NaN			-0.732544	-1.6286	0.549534	0.122879	20	0.643901	0.398636	0.021169	0.035404	0.020426	0.034621			-0.539696	-1.52591	0.51242	0.092033	31	0.11143	0.144628	0.046411	0.064738	0.03783	0.054724			-2.00961	-2.30858
487	Forward Head Motion Direction (-/+ = Toward V/D) (Degrees/Seconds)								NaN	-0.033332	0.097506	0.019501	25	0.507613	0.356706	NaN	NaN	NaN	NaN			0.500239	0.015444	0.063615	0.014225	20	0.623821	0.392593	0.049793	0.068379	0.045647	0.063147			0.25877	-0.0081	0.08115	0.014575	31	0.087918	0.126445	0.305369	0.23537	0.299108	0.255694			0.548137	0.020115
488	Absolute Forward Head Motion Direction (-/+ = Toward V/D) (Degrees/Seconds)								NaN	1.37747	0.470306	0.094061	25	0.383154	0.302707	NaN	NaN	NaN	NaN			0.763398	1.7365	0.460777	0.103033	20	0.32791	0.275796	0.013762	0.02551	0.006795	0.015267			0.623982	1.67094	0.413055	0.074187	31	0.888248	0.470276	0.01798	0.031645	0.011679	0.023063			2.07945	2.35545
489	Positive Forward Head Motion Direction (-/+ = Toward V/D) (Degrees/Seconds)								NaN	1.36318	0.489909	0.097982	25	0.809211	0.454102	NaN	NaN	NaN	NaN			0.813315	1.76162	0.457471	0.102294	20	0.134346	0.162989	0.00744	0.016301	0.006795	0.015236			0.615253	1.66459	0.430114	0.077251	31	0.818701	0.456691	0.019541	0.033426	0.014716	0.027307			2.07156	2.37805
490	Negative Forward Head Motion Direction (-/+ = Toward V/D) (Degrees/Seconds)								NaN	-1.39439	0.459034	0.091807	25	0.11904	0.152794	NaN	NaN	NaN	NaN			-0.700785	-1.71607	0.484212	0.108273	20	0.590699	0.381005	0.028951	0.045383	0.0132	0.025325			-0.621002	-1.67945	0.406935	0.073088	31	0.792467	0.449157	0.018885	0.032765	0.016855	0.030034			-2.03845	-2.33011
491	Paused Head Motion Direction (-/+ = Toward V/D) (Degrees/Seconds)								NaN	-0.108034	0.324175	0.076409	18	0.000163	0.002188	NaN	NaN	NaN	NaN			0.013331	-0.103712	0.567681	0.171162	11	0.115883	0.149214	0.98193	0.461846	0.770169	0.450491			-0.020423	-0.114654	0.391207	0.081572	23	0.000193	0.002362	0.953068	0.455077	0.608461	0.395688			1.8367	0.487377
492	Absolute Paused Head Motion Direction (-/+ = Toward V/D) (Degrees/Seconds)								NaN	0.516789	0.27685	0.065254	18	0.299988	0.263127	NaN	NaN	NaN	NaN			0.467298	0.64616	0.455851	0.137444	11	0.775949	0.444137	0.408905	0.279981	0.458318	0.335786			0.884429	0.761643	0.388032	0.08091	23	0.051414	0.087482	0.023653	0.038826	0.018713	0.032484			3.0922	1.37286
493	Positive Paused Head Motion Direction (-/+ = Toward V/D) (Degrees/Seconds)								NaN	0.470587	0.228533	0.055427	17	0.799702	0.451995	NaN	NaN	NaN	NaN			0.24082	0.525622	0.373364	0.112573	11	0.895611	0.472735	0.667248	0.37155	0.962481	0.506296			0.968095	0.691828	0.409495	0.087305	22	0.004878	0.017546	0.039651	0.057703	0.049024	0.066704			3.75229	1.32811
494	Negative Paused Head Motion Direction (-/+ = Toward V/D) (Degrees/Seconds)								NaN	-0.523303	0.288476	0.067995	18	0.10037	0.136684	NaN	NaN	NaN	NaN			-0.325388	-0.61717	0.543004	0.163722	11	0.197401	0.210075	0.605062	0.356036	1	0.515451			-0.853356	-0.769476	0.377571	0.078729	23	0.245941	0.241274	0.023023	0.037855	0.028266	0.044089			-1.29287	-0.896264
495	Backward Head Motion Direction (-/+ = Toward V/D) (Degrees/Seconds)								NaN	0.082566	0.567829	0.133839	18	0.099608	0.136485	NaN	NaN	NaN	NaN			-0.038948	0.06045	0.623821	0.16107	15	0.050483	0.086503	0.91663	0.444646	0.436962	0.326587			-0.010044	0.076862	0.467479	0.09168	26	0.115604	0.149013	0.972175	0.458807	0.990477	0.514237			-0.399882	-0.144499
496	Absolute Backward Head Motion Direction (-/+ = Toward V/D) (Degrees/Seconds)								NaN	1.43582	0.788144	0.185767	18	0.163295	0.187198	NaN	NaN	NaN	NaN			0.032805	1.46168	0.60772	0.156913	15	0.304758	0.265494	0.916014	0.445233	0.600106	0.393824			-0.079597	1.37309	0.762761	0.14959	26	0.172314	0.19255	0.794033	0.409631	0.802092	0.46139			1.09921	2.30216
497	Positive Backward Head Motion Direction (-/+ = Toward V/D) (Degrees/Seconds)								NaN	1.32855	0.790145	0.186239	18	0.179296	0.196653	NaN	NaN	NaN	NaN			0.10267	1.40968	0.567368	0.146494	15	0.424384	0.322212	0.734429	0.392592	0.503579	0.357273			0.120407	1.42369	0.924646	0.181338	26	0.032766	0.065394	0.716289	0.387355	0.857915	0.478663			1.21738	2.29047
498	Negative Backward Head Motion Direction (-/+ = Toward V/D) (Degrees/Seconds)								NaN	-1.58733	1.2395	0.292152	18	0.001037	0.006897	NaN	NaN	NaN	NaN			0.074492	-1.495	0.720292	0.192506	14	0.565097	0.372686	0.793785	0.40972	0.74678	0.443315			0.244397	-1.2844	0.701947	0.137663	26	0.230376	0.232467	0.357389	0.257359	0.574827	0.382364			-0.521138	-2.23328
499	Midbody Motion Direction (-/+ = Toward V/D) (Degrees/Seconds)								NaN	-0.01251	0.076953	0.015391	25	0.252019	0.246245	NaN	NaN	NaN	NaN			0.260599	0.007544	0.053131	0.01188	20	0.414367	0.317977	0.30821	0.236624	0.181473	0.180344			0.227559	0.005001	0.068671	0.012334	31	0.043936	0.078087	0.378978	0.266989	0.448356	0.332563			0.378428	0.016611
500	Absolute Midbody Motion Direction (-/+ = Toward V/D) (Degrees/Seconds)								NaN	0.766517	0.489724	0.097945	25	0.167651	0.191111	NaN	NaN	NaN	NaN			1.11186	1.31102	0.551283	0.123271	20	0.368972	0.296603	0.001344	0.003922	0.001441	0.004533			0.636111	1.07804	0.515286	0.092548	31	0.338159	0.281114	0.024745	0.040212	0.02103	0.035477			2.41522	1.94931
501	Positive Midbody Motion Direction (-/+ = Toward V/D) (Degrees/Seconds)								NaN	0.758432	0.486695	0.097339	25	0.182983	0.198373	NaN	NaN	NaN	NaN			1.11691	1.30202	0.560336	0.125295	20	0.823557	0.457827	0.001486	0.00425	0.001822	0.005461			0.672748	1.08586	0.514466	0.092401	31	0.216251	0.223873	0.018111	0.03176	0.01282	0.024726			2.46486	1.95807
502	Negative Midbody Motion Direction (-/+ = Toward V/D) (Degrees/Seconds)								NaN	-0.774801	0.498284	0.099657	25	0.111347	0.144829	NaN	NaN	NaN	NaN			-1.09764	-1.32174	0.547111	0.122338	20	0.243824	0.240165	0.0013	0.003806	0.001822	0.005446			-0.597643	-1.0726	0.520311	0.093451	31	0.636655	0.397078	0.033793	0.051322	0.028375	0.044131			-2.33583	-1.93871
503	Forward Midbody Motion Direction (-/+ = Toward V/D) (Degrees/Seconds)								NaN	-0.015947	0.108039	0.021608	25	0.540283	0.364515	NaN	NaN	NaN	NaN			0.115865	-0.003429	0.070373	0.015736	20	0.512166	0.357328	0.642018	0.366073	0.277932	0.243788			0.191038	0.004692	0.079932	0.014356	31	0.335843	0.280241	0.430622	0.290365	0.322711	0.268617			0.233713	0.009303
504	Absolute Forward Midbody Motion Direction (-/+ = Toward V/D) (Degrees/Seconds)								NaN	0.856401	0.489	0.0978	25	0.013985	0.036342	NaN	NaN	NaN	NaN			1.06369	1.37654	0.487162	0.108933	20	0.174199	0.194122	0.000976	0.003041	0.000417	0.00172			0.722167	1.20954	0.469779	0.084375	31	0.40509	0.313626	0.008601	0.018391	0.004585	0.011113			2.28564	1.97408
505	Positive Forward Midbody Motion Direction (-/+ = Toward V/D) (Degrees/Seconds)								NaN	0.842423	0.500426	0.100085	25	0.018991	0.044592	NaN	NaN	NaN	NaN			1.03818	1.36196	0.498661	0.111504	20	0.253002	0.245922	0.00125	0.003737	0.000965	0.003275			0.734718	1.21009	0.456634	0.082014	31	0.084911	0.124698	0.006514	0.014635	0.003349	0.008878			2.27218	1.97948
506	Negative Forward Midbody Motion Direction (-/+ = Toward V/D) (Degrees/Seconds)								NaN	-0.865488	0.486439	0.097288	25	0.013	0.035053	NaN	NaN	NaN	NaN			-1.08355	-1.39257	0.484719	0.108387	20	0.244714	0.240652	0.000806	0.002568	0.000539	0.00208			-0.709001	-1.21037	0.493263	0.088593	31	0.80701	0.454123	0.011477	0.022561	0.009211	0.019102			-2.25855	-1.96413
507	Paused Midbody Motion Direction (-/+ = Toward V/D) (Degrees/Seconds)								NaN	0.006274	0.061042	0.014388	18	0.084492	0.124609	NaN	NaN	NaN	NaN			0.166151	0.016417	0.088429	0.026662	11	0.307888	0.266789	0.742184	0.395437	0.736042	0.440831			-0.355513	-0.015427	0.063321	0.013203	23	0.008511	0.025397	0.273556	0.220798	0.060336	0.078808			0.396588	0.030483
508	Absolute Paused Midbody Motion Direction (-/+ = Toward V/D) (Degrees/Seconds)								NaN	0.106665	0.033808	0.007969	18	0.946816	0.488226	NaN	NaN	NaN	NaN			0.420046	0.120866	0.049206	0.014836	11	0.884042	0.47071	0.411651	0.281664	0.458318	0.335558			0.19782	0.113353	0.045064	0.009396	23	0.016429	0.039923	0.59034	0.35076	0.802921	0.460882			0.320724	0.117508
509	Positive Paused Midbody Motion Direction (-/+ = Toward V/D) (Degrees/Seconds)								NaN	0.105499	0.0377	0.009144	17	0.095461	0.13428	NaN	NaN	NaN	NaN			0.597424	0.128022	0.056735	0.017941	10	0.943934	0.486843	0.282499	0.226144	0.258595	0.233683			-0.165731	0.099251	0.046654	0.009728	23	0.194343	0.208552	0.642483	0.366124	0.529171	0.364381			0.353399	0.118822
510	Negative Paused Midbody Motion Direction (-/+ = Toward V/D) (Degrees/Seconds)								NaN	-0.09452	0.041777	0.009847	18	0.178188	0.195967	NaN	NaN	NaN	NaN			-0.184752	-0.102239	0.043135	0.01364	10	0.067031	0.106398	0.651814	0.367362	0.755306	0.445428			-0.528396	-0.116595	0.061741	0.012874	23	0.000765	0.005767	0.181162	0.169193	0.29942	0.255757			0.021492	-0.093622
511	Backward Midbody Motion Direction (-/+ = Toward V/D) (Degrees/Seconds)								NaN	-0.143184	0.560992	0.132227	18	5.7e-05	0.001409	NaN	NaN	NaN	NaN			0.247099	-0.004564	0.372995	0.096307	15	0.014247	0.036825	0.403551	0.278269	0.651313	0.411375			0.316149	0.034173	0.508576	0.09974	26	1e-06	0.000138	0.291726	0.229202	0.558664	0.377207			0.503546	0.139301
512	Absolute Backward Midbody Motion Direction (-/+ = Toward V/D) (Degrees/Seconds)								NaN	1.04174	0.545489	0.128573	18	0.727213	0.428739	NaN	NaN	NaN	NaN			0.330962	1.22227	0.497763	0.128522	15	0.181546	0.197695	0.32843	0.244636	0.338008	0.277064			0.073816	1.082	0.538832	0.105674	26	0.283666	0.257052	0.810181	0.414671	0.876697	0.480915			1.39455	1.80245
513	Positive Backward Midbody Motion Direction (-/+ = Toward V/D) (Degrees/Seconds)								NaN	0.964979	0.52696	0.127807	17	0.375973	0.299659	NaN	NaN	NaN	NaN			0.607407	1.28506	0.656178	0.169424	15	0.216847	0.2243	0.143175	0.142885	0.104419	0.119428			0.21012	1.0757	0.602627	0.118185	26	0.690759	0.417559	0.528589	0.327439	0.610597	0.396597			1.60973	1.81324
514	Negative Backward Midbody Motion Direction (-/+ = Toward V/D) (Degrees/Seconds)								NaN	-1.03231	0.558552	0.131652	18	0.419381	0.320814	NaN	NaN	NaN	NaN			-0.179415	-1.13252	0.54042	0.139536	15	0.923635	0.479727	0.605212	0.355909	0.651313	0.411134			0.011902	-1.02566	0.474731	0.093102	26	0.179846	0.196636	0.967364	0.458312	0.971437	0.509513			-1.29368	-1.7549
515	Tail Motion Direction (-/+ = Toward V/D) (Degrees/Seconds)								NaN	-0.023405	0.087084	0.017417	25	0.851425	0.463167	NaN	NaN	NaN	NaN			0.439997	0.014912	0.049623	0.011096	20	0.428266	0.323846	0.071053	0.08814	0.048178	0.065969			0.448921	0.015689	0.080859	0.014523	31	0.849386	0.462782	0.090931	0.105172	0.08958	0.106297			0.401825	0.011588
516	Absolute Tail Motion Direction (-/+ = Toward V/D) (Degrees/Seconds)								NaN	0.73465	0.525404	0.105081	25	0.021888	0.049303	NaN	NaN	NaN	NaN			0.802889	1.15649	0.509179	0.113856	20	0.719781	0.427046	0.009437	0.019618	0.007277	0.015951			0.479527	0.986595	0.49281	0.088511	31	0.466	0.339415	0.07264	0.089654	0.046121	0.063557			2.43618	2.01463
517	Positive Tail Motion Direction (-/+ = Toward V/D) (Degrees/Seconds)								NaN	0.723847	0.512313	0.102463	25	0.036948	0.069958	NaN	NaN	NaN	NaN			0.84946	1.15904	0.517278	0.115667	20	0.710074	0.423454	0.007458	0.016305	0.005916	0.013663			0.53589	0.998391	0.503104	0.09036	31	0.436757	0.327219	0.049765	0.068437	0.036333	0.053203			2.5228	2.01631
518	Negative Tail Motion Direction (-/+ = Toward V/D) (Degrees/Seconds)								NaN	-0.745615	0.542634	0.108527	25	0.014939	0.038089	NaN	NaN	NaN	NaN			-0.760407	-1.15824	0.506713	0.113304	20	0.788241	0.447596	0.011892	0.023051	0.00779	0.016835			-0.422678	-0.974975	0.486429	0.087365	31	0.529325	0.36357	0.106139	0.116673	0.05804	0.076271			-2.32424	-2.00683
519	Forward Tail Motion Direction (-/+ = Toward V/D) (Degrees/Seconds)								NaN	-0.020983	0.105743	0.021149	25	0.747141	0.436472	NaN	NaN	NaN	NaN			0.230898	0.003433	0.047891	0.010709	20	0.524965	0.361391	0.31009	0.236948	0.309414	0.261185			0.358456	0.016921	0.094153	0.01691	31	0.235777	0.235284	0.167921	0.160674	0.187324	0.184455			0.316322	0.012466
520	Absolute Forward Tail Motion Direction (-/+ = Toward V/D) (Degrees/Seconds)								NaN	0.784506	0.558657	0.111731	25	0.004733	0.017328	NaN	NaN	NaN	NaN			0.70782	1.17993	0.45759	0.10232	20	0.609872	0.389451	0.012412	0.02373	0.004788	0.011529			0.562166	1.09856	0.478722	0.085981	31	0.456783	0.335411	0.030679	0.047481	0.008362	0.017787			2.24099	2.03645
521	Positive Forward Tail Motion Direction (-/+ = Toward V/D) (Degrees/Seconds)								NaN	0.771489	0.545197	0.109039	25	0.006636	0.021601	NaN	NaN	NaN	NaN			0.755302	1.18328	0.453758	0.101463	20	0.631551	0.395312	0.008363	0.017962	0.004149	0.010408			0.612722	1.10554	0.481063	0.086401	31	0.257122	0.246871	0.020236	0.034314	0.005915	0.01378			2.32295	2.03795
522	Negative Forward Tail Motion Direction (-/+ = Toward V/D) (Degrees/Seconds)								NaN	-0.794084	0.576767	0.115353	25	0.003663	0.014481	NaN	NaN	NaN	NaN			-0.673313	-1.18243	0.468105	0.104671	20	0.528392	0.363134	0.016591	0.029901	0.004458	0.010955			-0.515177	-1.09122	0.483282	0.0868	31	0.57846	0.376905	0.04515	0.063433	0.009211	0.019065			-2.13816	-2.0273
523	Paused Tail Motion Direction (-/+ = Toward V/D) (Degrees/Seconds)								NaN	0.011514	0.065343	0.015401	18	0.008641	0.025596	NaN	NaN	NaN	NaN			0.315756	0.032146	0.113017	0.034076	11	0.124356	0.15697	0.589729	0.351253	0.156828	0.16152			-0.726131	-0.035933	0.13048	0.027207	23	2.5e-05	0.000935	0.138386	0.139824	0.311821	0.261779			0.76879	0.061749
524	Absolute Paused Tail Motion Direction (-/+ = Toward V/D) (Degrees/Seconds)								NaN	0.115483	0.051545	0.012149	18	0.008876	0.026164	NaN	NaN	NaN	NaN			0.729757	0.153098	0.0699	0.021076	11	0.305019	0.265627	0.140819	0.141694	0.091892	0.108088			0.476078	0.140022	0.100639	0.020985	23	3.4e-05	0.001079	0.318627	0.240271	0.486326	0.348943			0.507731	0.141653
525	Positive Paused Tail Motion Direction (-/+ = Toward V/D) (Degrees/Seconds)								NaN	0.114365	0.058723	0.013841	18	0.019961	0.046466	NaN	NaN	NaN	NaN			0.650054	0.152538	0.083617	0.025211	11	0.255979	0.247237	0.202965	0.182225	0.083551	0.10081			-0.167716	0.104516	0.046686	0.009953	22	0.311365	0.268369	0.567491	0.344318	0.881139	0.481634			0.457079	0.141206
526	Negative Paused Tail Motion Direction (-/+ = Toward V/D) (Degrees/Seconds)								NaN	-0.10261	0.046607	0.010985	18	0.00062	0.005051	NaN	NaN	NaN	NaN			-0.316421	-0.117357	0.085317	0.025724	11	0.098741	0.13591	0.606463	0.356215	0.605235	0.395983			-0.815465	-0.140616	0.106515	0.02221	23	0.00017	0.00221	0.135008	0.137695	0.202624	0.195059			0.147717	-0.095726
527	Backward Tail Motion Direction (-/+ = Toward V/D) (Degrees/Seconds)								NaN	0.107656	0.592805	0.139725	18	0.376731	0.299772	NaN	NaN	NaN	NaN			-0.153036	0.016935	0.464596	0.119958	15	0.463561	0.338043	0.625755	0.36274	0.870756	0.481584			-0.151747	0.017699	0.623327	0.122244	26	0.004856	0.017492	0.630791	0.363497	0.990477	0.513989			-0.213727	-0.019042
528	Absolute Backward Tail Motion Direction (-/+ = Toward V/D) (Degrees/Seconds)								NaN	1.23829	0.623571	0.146977	18	0.846244	0.462415	NaN	NaN	NaN	NaN			0.264555	1.40326	0.657539	0.169776	15	0.610253	0.38949	0.468399	0.303456	0.415938	0.316366			-0.13832	1.15204	0.619742	0.121541	26	0.07164	0.111318	0.653764	0.366976	0.481321	0.346507			1.09084	1.91851
529	Positive Backward Tail Motion Direction (-/+ = Toward V/D) (Degrees/Seconds)								NaN	1.23311	0.738087	0.173969	18	0.424614	0.322286	NaN	NaN	NaN	NaN			0.157219	1.34915	0.664823	0.171657	15	0.332558	0.278454	0.63828	0.365652	0.625484	0.40383			-0.094002	1.16373	0.642046	0.128409	25	0.052198	0.088201	0.750298	0.397155	0.872866	0.48176			0.914341	1.90797
530	Negative Backward Tail Motion Direction (-/+ = Toward V/D) (Degrees/Seconds)								NaN	-1.11498	0.664801	0.156695	18	0.691657	0.417895	NaN	NaN	NaN	NaN			-0.666034	-1.55776	0.672593	0.179758	14	0.367349	0.296375	0.073919	0.090658	0.077331	0.095555			0.046416	-1.08413	0.613931	0.120402	26	0.020452	0.047203	0.876815	0.434189	0.895548	0.48679			-1.1577	-1.88463
531	Tail Tip Motion Direction (-/+ = Toward V/D) (Degrees/Seconds)								NaN	-0.009017	0.038783	0.007757	25	0.969222	0.491966	NaN	NaN	NaN	NaN			0.363644	0.005086	0.02336	0.005223	20	0.686464	0.416099	0.139329	0.14063	0.059506	0.077913			0.467223	0.009104	0.036092	0.006482	31	0.254679	0.246372	0.07912	0.095358	0.08958	0.10618			0.46968	0.009199
532	Absolute Tail Tip Motion Direction (-/+ = Toward V/D) (Degrees/Seconds)								NaN	0.447069	0.314039	0.062808	25	0.000522	0.004459	NaN	NaN	NaN	NaN			0.529839	0.613459	0.252056	0.056361	20	0.936162	0.484374	0.055098	0.073491	0.011603	0.022998			0.3575	0.559338	0.300293	0.053934	31	0.114711	0.14794	0.181097	0.169457	0.117404	0.13067			2.42147	1.20751
533	Positive Tail Tip Motion Direction (-/+ = Toward V/D) (Degrees/Seconds)								NaN	0.443223	0.307729	0.061546	25	0.000813	0.005983	NaN	NaN	NaN	NaN			0.553873	0.613665	0.2602	0.058182	20	0.854288	0.463792	0.050486	0.069039	0.018074	0.031527			0.395504	0.564931	0.298813	0.053668	31	0.143218	0.169942	0.142285	0.142581	0.086511	0.103339			2.49589	1.21128
534	Negative Tail Tip Motion Direction (-/+ = Toward V/D) (Degrees/Seconds)								NaN	-0.45314	0.322184	0.064437	25	0.000339	0.00341	NaN	NaN	NaN	NaN			-0.50428	-0.615611	0.246428	0.055103	20	0.988435	0.496645	0.062003	0.079966	0.011603	0.022955			-0.318208	-0.555661	0.303385	0.05449	31	0.074439	0.114355	0.230101	0.197669	0.156358	0.161344			-2.33084	-1.2041
535	Forward Tail Tip Motion Direction (-/+ = Toward V/D) (Degrees/Seconds)								NaN	-0.008995	0.049864	0.009973	25	0.294852	0.260688	NaN	NaN	NaN	NaN			0.185323	0.000246	0.023842	0.005331	20	0.732465	0.431	0.419204	0.284833	0.320413	0.267531			0.379263	0.009917	0.039588	0.00711	31	0.68876	0.416869	0.12954	0.133656	0.14695	0.153104			0.348352	0.008376
536	Absolute Forward Tail Tip Motion Direction (-/+ = Toward V/D) (Degrees/Seconds)								NaN	0.47042	0.334132	0.066826	25	0.000473	0.004205	NaN	NaN	NaN	NaN			0.434345	0.615549	0.232226	0.051927	20	0.47472	0.343812	0.093695	0.108112	0.01499	0.027297			0.428103	0.613463	0.302631	0.054354	31	0.081094	0.121661	0.103174	0.1151	0.024993	0.040148			2.26651	1.22774
537	Positive Forward Tail Tip Motion Direction (-/+ = Toward V/D) (Degrees/Seconds)								NaN	0.461538	0.325702	0.06514	25	0.000859	0.006136	NaN	NaN	NaN	NaN			0.469803	0.614553	0.237058	0.053008	20	0.487966	0.349867	0.075469	0.091981	0.01407	0.02629			0.473138	0.615639	0.296703	0.053289	31	0.132566	0.161392	0.073149	0.090054	0.02103	0.035421			2.35915	1.22992
538	Negative Forward Tail Tip Motion Direction (-/+ = Toward V/D) (Degrees/Seconds)								NaN	-0.480167	0.347667	0.069533	25	0.000267	0.002942	NaN	NaN	NaN	NaN			-0.398227	-0.618618	0.231072	0.051669	20	0.512131	0.357406	0.117543	0.125254	0.016989	0.030024			-0.37942	-0.612079	0.311969	0.056031	31	0.034463	0.067025	0.146049	0.145012	0.051794	0.06968			-2.14362	-1.22543
539	Paused Tail Tip Motion Direction (-/+ = Toward V/D) (Degrees/Seconds)								NaN	0.009995	0.037331	0.008799	18	0.000436	0.003989	NaN	NaN	NaN	NaN			0.438295	0.026357	0.070268	0.021187	11	0.218999	0.225949	0.487852	0.311914	0.431536	0.32343			-0.643869	-0.014041	0.077217	0.016101	23	8.5e-05	0.001578	0.199172	0.179481	0.039187	0.056084			0.089231	0.013326
540	Absolute Paused Tail Tip Motion Direction (-/+ = Toward V/D) (Degrees/Seconds)								NaN	0.151203	0.046286	0.01091	18	0.027128	0.056993	NaN	NaN	NaN	NaN			0.508356	0.174733	0.072142	0.021752	11	0.587297	0.380625	0.348798	0.253607	0.458318	0.33533			-0.31147	0.136786	0.046093	0.009611	23	0.040708	0.074751	0.327923	0.244444	0.275617	0.242746			1.10257	0.202237
541	Positive Paused Tail Tip Motion Direction (-/+ = Toward V/D) (Degrees/Seconds)								NaN	0.153983	0.049051	0.011561	18	0.008459	0.025427	NaN	NaN	NaN	NaN			0.308436	0.169112	0.075703	0.022825	11	0.089114	0.127938	0.563013	0.342881	0.605235	0.395742			-0.63601	0.122786	0.048109	0.010031	23	0.092621	0.132039	0.048869	0.067683	0.039187	0.056009			0.816718	0.194044
542	Negative Paused Tail Tip Motion Direction (-/+ = Toward V/D) (Degrees/Seconds)								NaN	-0.148888	0.048028	0.01132	18	0.023418	0.051463	NaN	NaN	NaN	NaN			-0.707261	-0.182856	0.068871	0.020765	11	0.977041	0.49275	0.1702	0.161744	0.270813	0.240483			0.246386	-0.137055	0.049046	0.010227	23	0.01525	0.038163	0.442871	0.294953	0.572201	0.381797			-1.20317	-0.206674
543	Backward Tail Tip Motion Direction (-/+ = Toward V/D) (Degrees/Seconds)								NaN	0.05183	0.31072	0.073237	18	0.290057	0.259655	NaN	NaN	NaN	NaN			-0.163526	0.001019	0.194087	0.050113	15	0.039251	0.072678	0.571357	0.345588	0.927979	0.496643			-0.208347	-0.012908	0.275678	0.054065	26	0.024619	0.053426	0.481872	0.30992	0.876697	0.48067			-0.141615	0.007827
544	Absolute Backward Tail Tip Motion Direction (-/+ = Toward V/D) (Degrees/Seconds)								NaN	0.685898	0.312431	0.073641	18	0.758371	0.439447	NaN	NaN	NaN	NaN			0.206863	0.750529	0.32911	0.084976	15	0.263649	0.250276	0.569829	0.344878	0.458585	0.335069			-0.233194	0.613041	0.307779	0.06036	26	0.0829	0.123232	0.449111	0.297281	0.452099	0.332816			1.26825	1.08214
545	Positive Backward Tail Tip Motion Direction (-/+ = Toward V/D) (Degrees/Seconds)								NaN	0.67258	0.38289	0.090248	18	0.549994	0.368312	NaN	NaN	NaN	NaN			0.198908	0.74874	0.35858	0.092585	15	0.497609	0.353348	0.560161	0.342213	0.480795	0.347057			-0.142874	0.617875	0.302534	0.060507	25	0.093388	0.132822	0.61816	0.359834	0.684594	0.42079			1.05262	1.07562
546	Negative Backward Tail Tip Motion Direction (-/+ = Toward V/D) (Degrees/Seconds)								NaN	-0.633512	0.335646	0.079113	18	0.638907	0.397871	NaN	NaN	NaN	NaN			-0.315752	-0.739493	0.318322	0.08219	15	0.076315	0.11672	0.360191	0.258042	0.239979	0.221699			0.125971	-0.59123	0.315395	0.061854	26	0.056623	0.092719	0.676288	0.374446	0.6078	0.396456			-1.29423	-1.06791
547	Foraging Amplitude (-/+ = Toward V/D) (Degrees)								NaN	-3.17162	5.99867	1.19973	25	0.368497	0.296613	NaN	NaN	NaN	NaN			-0.444309	-5.83688	4.69271	1.04932	20	0.044898	0.079391	0.101751	0.114297	0.038719	0.055562			-0.038679	-3.40364	4.93092	0.885619	31	0.02744	0.057401	0.877029	0.434074	0.409891	0.313539			-0.105528	-3.80464
548	Absolute Foraging Amplitude (-/+ = Toward V/D) (Degrees)								NaN	38.6005	6.28362	1.25673	25	0.286414	0.258484	NaN	NaN	NaN	NaN			1.00477	44.9142	5.6513	1.26367	20	0.078584	0.118995	0.000979	0.003041	0.000587	0.002193			0.906447	44.2963	6.67302	1.19851	31	0.750214	0.436487	0.001845	0.005111	0.001554	0.004819			0.261231	40.242
549	Positive Foraging Amplitude (-/+ = Toward V/D) (Degrees)								NaN	37.3093	6.51964	1.30393	25	0.774144	0.44373	NaN	NaN	NaN	NaN			0.549467	40.8917	6.24334	1.39605	20	0.651738	0.402771	0.06779	0.085618	0.056485	0.074684			0.85344	42.8735	7.07663	1.271	31	0.388841	0.305219	0.003512	0.008824	0.005915	0.01375			0.085592	37.8674
550	Negative Foraging Amplitude (-/+ = Toward V/D) (Degrees)								NaN	-39.7714	7.51355	1.50271	25	0.137236	0.164934	NaN	NaN	NaN	NaN			-1.188	-48.6975	6.47907	1.44877	20	0.134526	0.163126	0.000105	0.000462	4.1e-05	0.000246			-0.77512	-45.5953	7.75196	1.39229	31	0.086132	0.125507	0.006368	0.014373	0.001554	0.004805			-0.327794	-42.2343
551	Forward Foraging Amplitude (-/+ = Toward V/D) (Degrees)								NaN	-2.85235	6.60855	1.32171	25	0.566519	0.372715	NaN	NaN	NaN	NaN			-0.628124	-7.00335	3.56914	0.798085	20	0.883653	0.470606	0.010571	0.021163	0.007277	0.015919			-0.145235	-3.81215	3.29796	0.592331	31	0.972075	0.492081	0.512071	0.32067	0.364674	0.289871			-0.115777	-3.61747
552	Absolute Forward Foraging Amplitude (-/+ = Toward V/D) (Degrees)								NaN	40.7293	6.18639	1.23728	25	0.307022	0.266513	NaN	NaN	NaN	NaN			0.727844	45.232	4.9421	1.10509	20	0.567975	0.373068	0.009521	0.019669	0.00514	0.012213			0.670324	44.8762	6.07976	1.09196	31	0.523383	0.361425	0.015168	0.027694	0.009211	0.019028			-0.22213	39.3551
553	Positive Forward Foraging Amplitude (-/+ = Toward V/D) (Degrees)								NaN	38.8948	7.24286	1.44857	25	0.45829	0.335808	NaN	NaN	NaN	NaN			0.261967	40.7922	6.02775	1.34785	20	0.614281	0.390119	0.342965	0.251051	0.204902	0.196199			0.635887	43.5004	7.15787	1.28559	31	0.478598	0.346106	0.021173	0.03535	0.016855	0.029985			-0.260797	37.0059
554	Negative Forward Foraging Amplitude (-/+ = Toward V/D) (Degrees)								NaN	-42.1608	6.98212	1.39642	25	0.144389	0.17075	NaN	NaN	NaN	NaN			-1.01188	-49.2258	5.93755	1.32768	20	0.735425	0.43222	0.000674	0.002267	0.000638	0.002369			-0.582507	-46.2279	6.79811	1.22098	31	0.306875	0.26648	0.032931	0.050328	0.007584	0.016457			0.115723	-41.3528
555	Paused Foraging Amplitude (-/+ = Toward V/D) (Degrees)								NaN	0.900061	22.7813	5.3696	18	0.274181	0.254519	NaN	NaN	NaN	NaN			-0.022714	0.382609	35.3791	10.6672	11	0.930274	0.482557	0.966006	0.457891	0.63697	0.406852			0.164656	4.65113	30.0672	6.26945	23	0.053454	0.088661	0.652046	0.36728	0.947636	0.501674			-0.299592	-5.92502
556	Absolute Paused Foraging Amplitude (-/+ = Toward V/D) (Degrees)								NaN	38.2989	11.5683	2.72666	18	0.458703	0.335606	NaN	NaN	NaN	NaN			0.862091	48.2718	18.2928	5.51548	11	0.763286	0.440932	0.12592	0.132017	0.156828	0.161365			1.03554	50.2783	13.4374	2.8019	23	0.050484	0.086444	0.00397	0.009726	0.002023	0.00595			1.43478	54.8969
557	Positive Paused Foraging Amplitude (-/+ = Toward V/D) (Degrees)								NaN	38.0263	11.5843	2.8096	17	0.378315	0.30015	NaN	NaN	NaN	NaN			0.658771	45.6577	20.9451	6.62341	10	0.592204	0.381471	0.309201	0.236826	0.379581	0.297328			0.900303	48.4556	13.3888	2.79176	23	0.503788	0.355455	0.012275	0.023514	0.010117	0.020622			0.94672	48.9933
558	Negative Paused Foraging Amplitude (-/+ = Toward V/D) (Degrees)								NaN	-35.8506	12.8233	3.11012	17	0.633091	0.395971	NaN	NaN	NaN	NaN			-0.634223	-43.9834	22.262	7.03987	10	0.284761	0.257757	0.310498	0.236518	0.258595	0.233487			-0.838246	-46.5997	16.2751	3.55151	21	0.222382	0.227512	0.028836	0.045348	0.013661	0.025885			-1.3342	-52.9594
559	Backward Foraging Amplitude (-/+ = Toward V/D) (Degrees)								NaN	-2.21695	23.1536	5.45735	18	0.000108	0.001723	NaN	NaN	NaN	NaN			-0.152318	-5.74365	19.4696	5.02703	15	0.839435	0.46014	0.637901	0.365649	0.704221	0.429664			-0.103584	-4.6153	12.9608	2.54182	26	0.430423	0.325175	0.693816	0.379836	0.574827	0.382127			-0.12003	-4.99608
560	Absolute Backward Foraging Amplitude (-/+ = Toward V/D) (Degrees)								NaN	38.5691	12.7083	2.99538	18	0.000974	0.006677	NaN	NaN	NaN	NaN			0.365362	43.2123	9.89972	2.5561	15	0.391536	0.306248	0.247349	0.207192	0.079513	0.097802			0.545894	45.5066	14.1803	2.78099	26	0.67193	0.410251	0.097577	0.111275	0.048917	0.066811			0.63017	46.5775
561	Positive Backward Foraging Amplitude (-/+ = Toward V/D) (Degrees)								NaN	35.4443	13.9122	3.27914	18	0.001342	0.007913	NaN	NaN	NaN	NaN			0.13	37.2529	11.5227	2.97516	15	0.685092	0.415889	0.685735	0.377959	0.199315	0.192909			0.544244	43.0159	15.8787	3.11407	26	0.476698	0.344937	0.101949	0.114256	0.028951	0.044769			0.622701	44.1074
562	Negative Backward Foraging Amplitude (-/+ = Toward V/D) (Degrees)								NaN	-37.8311	9.80605	2.37832	17	0.768239	0.44201	NaN	NaN	NaN	NaN			-0.719174	-44.8834	14.885	3.84328	15	0.879429	0.469898	0.131914	0.135104	0.22689	0.212342			-0.98952	-47.5344	17.2833	3.38953	26	0.590177	0.38087	0.024117	0.039388	0.040432	0.057484			-1.00498	-47.686
563	Head Crawling Amplitude (-/+ = V/D Inside) (Degrees)								NaN	0.591482	7.07489	1.41498	25	0.098398	0.136052	NaN	NaN	NaN	NaN			-0.154225	-0.499641	4.57754	1.02357	20	0.164546	0.188277	0.535539	0.330693	0.500421	0.355501			-0.101581	-0.127192	5.05972	0.908752	31	0.387611	0.30445	0.671294	0.372739	0.419319	0.318038			-0.162628	-0.559094
564	Absolute Head Crawling Amplitude (-/+ = V/D Inside) (Degrees)								NaN	40.2539	6.9294	1.38588	25	0.282942	0.257546	NaN	NaN	NaN	NaN			0.800739	45.8025	6.65484	1.48807	20	0.943775	0.486864	0.009283	0.019506	0.008335	0.017833			0.382859	42.9069	5.61571	1.00861	31	0.310305	0.268025	0.128547	0.133195	0.117404	0.130535			0.273318	42.1478
565	Positive Head Crawling Amplitude (-/+ = V/D Inside) (Degrees)								NaN	40.2545	6.5607	1.31214	25	0.32689	0.276274	NaN	NaN	NaN	NaN			0.813148	45.5893	6.84631	1.53088	20	0.719482	0.426973	0.011586	0.022684	0.008913	0.018627			0.398708	42.8703	5.48046	0.984321	31	0.171658	0.192083	0.117515	0.125362	0.142411	0.149825			0.271893	42.0383
566	Negative Head Crawling Amplitude (-/+ = V/D Inside) (Degrees)								NaN	-40.0616	7.37903	1.47581	25	0.372038	0.297594	NaN	NaN	NaN	NaN			-0.806164	-46.0103	6.45514	1.44341	20	0.385028	0.303302	0.006171	0.013993	0.004458	0.01093			-0.384759	-42.9007	5.84748	1.05024	31	0.485167	0.348785	0.123993	0.130277	0.125325	0.136245			-0.292369	-42.219
567	Forward Head Crawling Amplitude (-/+ = V/D Inside) (Degrees)								NaN	1.42173	8.41826	1.68365	25	0.495573	0.353448	NaN	NaN	NaN	NaN			-0.268189	-0.835947	5.4161	1.21108	20	0.484157	0.348883	0.282654	0.225897	0.309414	0.26098			-0.182572	-0.115203	5.32651	0.95667	31	0.776406	0.44419	0.432212	0.291035	0.347496	0.281412			-0.278907	-0.926182
568	Absolute Forward Head Crawling Amplitude (-/+ = V/D Inside) (Degrees)								NaN	41.5908	6.56513	1.31303	25	0.253412	0.246125	NaN	NaN	NaN	NaN			0.799816	46.8417	6.61442	1.47903	20	0.68526	0.415888	0.011266	0.022372	0.00779	0.016801			0.302804	43.5787	5.81369	1.04417	31	0.306558	0.2663	0.241798	0.204475	0.176535	0.175761			0.084894	42.1481
569	Positive Forward Head Crawling Amplitude (-/+ = V/D Inside) (Degrees)								NaN	41.6367	6.08671	1.21734	25	0.12685	0.157666	NaN	NaN	NaN	NaN			0.811055	46.5734	6.8956	1.5419	20	0.623403	0.392431	0.016301	0.029434	0.008335	0.017798			0.329152	43.6401	5.68597	1.02123	31	0.301864	0.263728	0.213227	0.187637	0.166216	0.168132			0.075455	42.096
570	Negative Forward Head Crawling Amplitude (-/+ = V/D Inside) (Degrees)								NaN	-41.1421	7.78376	1.55675	25	0.168352	0.191106	NaN	NaN	NaN	NaN			-0.759629	-47.0549	6.35791	1.42167	20	0.368395	0.296629	0.007535	0.016398	0.006795	0.015204			-0.298701	-43.4671	6.04574	1.08585	31	0.352275	0.287163	0.227022	0.196235	0.222599	0.209418			-0.132992	-42.1773
571	Paused Head Crawling Amplitude (-/+ = V/D Inside) (Degrees)								NaN	NaN	NaN	NaN	0	NaN	NaN	NaN	NaN	NaN	NaN			NaN	NaN	NaN	NaN	0	NaN	NaN	NaN	NaN	NaN	NaN			NaN	NaN	NaN	NaN	0	NaN	NaN	NaN	NaN	NaN	NaN			NaN	NaN
572	Absolute Paused Head Crawling Amplitude (-/+ = V/D Inside) (Degrees)								NaN	NaN	NaN	NaN	0	NaN	NaN	NaN	NaN	NaN	NaN			NaN	NaN	NaN	NaN	0	NaN	NaN	NaN	NaN	NaN	NaN			NaN	NaN	NaN	NaN	0	NaN	NaN	NaN	NaN	NaN	NaN			NaN	NaN
573	Positive Paused Head Crawling Amplitude (-/+ = V/D Inside) (Degrees)								NaN	NaN	NaN	NaN	0	NaN	NaN	NaN	NaN	NaN	NaN			NaN	NaN	NaN	NaN	0	NaN	NaN	NaN	NaN	NaN	NaN			NaN	NaN	NaN	NaN	0	NaN	NaN	NaN	NaN	NaN	NaN			NaN	NaN
574	Negative Paused Head Crawling Amplitude (-/+ = V/D Inside) (Degrees)								NaN	NaN	NaN	NaN	0	NaN	NaN	NaN	NaN	NaN	NaN			NaN	NaN	NaN	NaN	0	NaN	NaN	NaN	NaN	NaN	NaN			NaN	NaN	NaN	NaN	0	NaN	NaN	NaN	NaN	NaN	NaN			NaN	NaN
575	Backward Head Crawling Amplitude (-/+ = V/D Inside) (Degrees)								NaN	0.972576	11.6635	2.74911	18	0.320302	0.273651	NaN	NaN	NaN	NaN			-0.079782	0.042041	15.3481	3.96286	15	0.049444	0.084843	0.848521	0.426679	0.600106	0.393584			0.127412	2.45865	12.0868	2.41736	25	0.657163	0.405815	0.687088	0.378277	0.892295	0.485758			-0.116825	-0.390009
576	Absolute Backward Head Crawling Amplitude (-/+ = V/D Inside) (Degrees)								NaN	33.8993	9.13375	2.15285	18	0.496274	0.353327	NaN	NaN	NaN	NaN			0.840777	41.5788	8.49693	2.1939	15	0.109152	0.143274	0.018067	0.03174	0.028715	0.044467			0.514187	38.5958	7.28273	1.45655	25	0.301702	0.263681	0.080364	0.096617	0.042254	0.059524			1.23808	45.2076
577	Positive Backward Head Crawling Amplitude (-/+ = V/D Inside) (Degrees)								NaN	34.006	8.52674	2.00977	18	0.535926	0.364607	NaN	NaN	NaN	NaN			0.882949	41.5347	9.71447	2.50827	15	0.002229	0.011188	0.02645	0.042348	0.034424	0.051032			0.500704	38.2754	7.26449	1.4529	25	0.491047	0.351042	0.094505	0.108919	0.087086	0.103911			1.31557	45.2236
578	Negative Backward Head Crawling Amplitude (-/+ = V/D Inside) (Degrees)								NaN	-33.0319	10.4578	2.46494	18	0.673654	0.410686	NaN	NaN	NaN	NaN			-0.83578	-41.7724	8.23328	2.12582	15	0.016714	0.040495	0.011547	0.022654	0.011978	0.023526			-0.561946	-38.9086	7.80504	1.5932	24	0.665896	0.40872	0.054283	0.072902	0.031739	0.048044			-1.16908	-45.2579
579	Midbody Crawling Amplitude (-/+ = V/D Inside) (Degrees)								NaN	1.24515	3.48671	0.697341	25	0.701886	0.420735	NaN	NaN	NaN	NaN			-0.539556	-0.636127	4.63886	1.03728	20	0.836678	0.459663	0.141393	0.141833	0.117665	0.13042			-0.56117	-0.711488	4.64214	0.833753	31	0.191275	0.206169	0.07745	0.093809	0.029586	0.045554			-0.665105	-1.07388
580	Absolute Midbody Crawling Amplitude (-/+ = V/D Inside) (Degrees)								NaN	29.4683	5.56687	1.11338	25	0.887399	0.47085	NaN	NaN	NaN	NaN			1.63233	38.5553	5.33564	1.19308	20	0.43323	0.326081	2e-06	1.1e-05	1.1e-05	8.1e-05			0.812408	33.9909	5.11615	0.918888	31	0.307924	0.266725	0.002907	0.007579	0.008362	0.017752			0.953952	34.7788
581	Positive Midbody Crawling Amplitude (-/+ = V/D Inside) (Degrees)								NaN	29.6029	5.8254	1.16508	25	0.643313	0.399084	NaN	NaN	NaN	NaN			1.50145	38.3495	5.58272	1.24833	20	0.536679	0.364508	7e-06	4.1e-05	6.1e-05	0.000334			0.73411	33.8794	4.99397	0.896944	31	0.319333	0.272918	0.005507	0.012694	0.014716	0.02726			0.893213	34.8063
582	Negative Midbody Crawling Amplitude (-/+ = V/D Inside) (Degrees)								NaN	-29.3053	5.37159	1.07432	25	0.268172	0.25153	NaN	NaN	NaN	NaN			-1.74908	-38.7006	5.18903	1.1603	20	0.326426	0.276074	1e-06	4e-06	4e-06	3.9e-05			-0.87502	-34.0056	5.36756	0.964043	31	0.443502	0.330139	0.002	0.005476	0.00508	0.012124			-1.0226	-34.7983
583	Forward Midbody Crawling Amplitude (-/+ = V/D Inside) (Degrees)								NaN	1.23413	3.53258	0.721084	24	0.367056	0.296531	NaN	NaN	NaN	NaN			-0.375304	-0.091662	5.83104	1.30386	20	0.336006	0.280281	0.380631	0.267767	0.207306	0.198149			-0.471452	-0.431314	4.62933	0.831452	31	0.081691	0.12233	0.13616	0.138004	0.040853	0.05793			-0.792572	-1.56569
584	Absolute Forward Midbody Crawling Amplitude (-/+ = V/D Inside) (Degrees)								NaN	30.25	4.98523	1.01761	24	0.619035	0.391402	NaN	NaN	NaN	NaN			1.74927	38.9706	5.21827	1.16684	20	0.580072	0.377753	2e-06	1.1e-05	1.7e-05	0.000113			0.699984	33.7396	5.12591	0.920641	31	0.082382	0.122987	0.014117	0.02602	0.025635	0.040995			0.896012	34.7168
585	Positive Forward Midbody Crawling Amplitude (-/+ = V/D Inside) (Degrees)								NaN	30.3532	5.00792	1.02224	24	0.538565	0.364467	NaN	NaN	NaN	NaN			1.70942	38.9138	5.48608	1.22673	20	0.589994	0.380853	4e-06	2.5e-05	2.6e-05	0.000164			0.660679	33.6618	5.06331	0.909397	31	0.109572	0.143593	0.019291	0.033231	0.036088	0.052988			0.887566	34.798
586	Negative Forward Midbody Crawling Amplitude (-/+ = V/D Inside) (Degrees)								NaN	-30.109	5.06029	1.03293	24	0.861259	0.466018	NaN	NaN	NaN	NaN			-1.74673	-38.9479	5.01452	1.12128	20	0.620793	0.391396	1e-06	7e-06	1.2e-05	8.8e-05			-0.717726	-33.7409	5.30357	0.952549	31	0.089961	0.128699	0.012667	0.023844	0.026779	0.042384			-0.904845	-34.6877
587	Paused Midbody Crawling Amplitude (-/+ = V/D Inside) (Degrees)								NaN	NaN	NaN	NaN	0	NaN	NaN	NaN	NaN	NaN	NaN			NaN	NaN	NaN	NaN	0	NaN	NaN	NaN	NaN	NaN	NaN			NaN	NaN	NaN	NaN	0	NaN	NaN	NaN	NaN	NaN	NaN			NaN	NaN
588	Absolute Paused Midbody Crawling Amplitude (-/+ = V/D Inside) (Degrees)								NaN	NaN	NaN	NaN	0	NaN	NaN	NaN	NaN	NaN	NaN			NaN	NaN	NaN	NaN	0	NaN	NaN	NaN	NaN	NaN	NaN			NaN	NaN	NaN	NaN	0	NaN	NaN	NaN	NaN	NaN	NaN			NaN	NaN
589	Positive Paused Midbody Crawling Amplitude (-/+ = V/D Inside) (Degrees)								NaN	NaN	NaN	NaN	0	NaN	NaN	NaN	NaN	NaN	NaN			NaN	NaN	NaN	NaN	0	NaN	NaN	NaN	NaN	NaN	NaN			NaN	NaN	NaN	NaN	0	NaN	NaN	NaN	NaN	NaN	NaN			NaN	NaN
590	Negative Paused Midbody Crawling Amplitude (-/+ = V/D Inside) (Degrees)								NaN	NaN	NaN	NaN	0	NaN	NaN	NaN	NaN	NaN	NaN			NaN	NaN	NaN	NaN	0	NaN	NaN	NaN	NaN	NaN	NaN			NaN	NaN	NaN	NaN	0	NaN	NaN	NaN	NaN	NaN	NaN			NaN	NaN
591	Backward Midbody Crawling Amplitude (-/+ = V/D Inside) (Degrees)								NaN	-0.988738	8.84226	2.08414	18	0.884503	0.469825	NaN	NaN	NaN	NaN			0.211562	0.881944	17.0387	4.39936	15	0.391021	0.305944	0.704798	0.382413	0.842378	0.473925			-0.334198	-3.9438	12.1509	2.43018	25	0.390854	0.305911	0.361392	0.258712	0.33084	0.274746			0.250035	1.22214
592	Absolute Backward Midbody Crawling Amplitude (-/+ = V/D Inside) (Degrees)								NaN	30.2171	8.20505	1.93395	18	0.87103	0.468184	NaN	NaN	NaN	NaN			1.53466	42.8091	10.5006	2.71125	15	0.442776	0.329901	0.000815	0.002588	0.001068	0.003558			0.717269	36.1023	7.2059	1.44118	25	0.849529	0.462756	0.020091	0.034187	0.024286	0.039424			0.963385	38.1217
593	Positive Backward Midbody Crawling Amplitude (-/+ = V/D Inside) (Degrees)								NaN	30.2948	9.05126	2.1334	18	0.964415	0.491062	NaN	NaN	NaN	NaN			1.39705	42.9399	11.5995	2.99499	15	0.298883	0.263201	0.001963	0.005391	0.002856	0.007862			0.626039	35.9613	7.66058	1.56371	24	0.465266	0.338982	0.039621	0.057745	0.040754	0.057866			0.898912	38.4311
594	Negative Backward Midbody Crawling Amplitude (-/+ = V/D Inside) (Degrees)								NaN	-29.9188	7.84143	1.84824	18	0.882912	0.470726	NaN	NaN	NaN	NaN			-1.56723	-42.208	10.2697	2.65162	15	0.146892	0.17237	0.000786	0.002539	0.000724	0.002613			-0.878593	-36.8082	6.79955	1.38795	24	0.289283	0.259821	0.00531	0.012298	0.004245	0.010552			-1.01665	-37.8908
595	Tail Crawling Amplitude (-/+ = V/D Inside) (Degrees)								NaN	0.927982	4.93754	0.987507	25	0.717969	0.426699	NaN	NaN	NaN	NaN			-0.177067	0.053708	5.60714	1.25379	20	0.743011	0.435103	0.587017	0.350924	0.639604	0.40805			0.13355	1.58739	5.49856	0.987571	31	0.697401	0.419596	0.638742	0.365487	0.843217	0.474149			-0.155901	0.158216
596	Absolute Tail Crawling Amplitude (-/+ = V/D Inside) (Degrees)								NaN	27.0051	6.13652	1.2273	25	0.95689	0.490306	NaN	NaN	NaN	NaN			1.41693	35.7001	3.94173	0.881397	20	0.254646	0.246438	1e-06	7e-06	6e-06	5.3e-05			0.59313	30.6449	4.08316	0.733358	31	0.655879	0.405125	0.014849	0.027266	0.033492	0.049718			1.49257	36.1643
597	Positive Tail Crawling Amplitude (-/+ = V/D Inside) (Degrees)								NaN	27.1005	6.04549	1.2091	25	0.610288	0.38941	NaN	NaN	NaN	NaN			1.40578	35.5992	4.21543	0.942598	20	0.369528	0.296756	2e-06	1.2e-05	1.2e-05	8.7e-05			0.604605	30.7557	4.05532	0.728357	31	0.497071	0.353481	0.013309	0.02486	0.026079	0.041398			1.47866	36.0398
598	Negative Tail Crawling Amplitude (-/+ = V/D Inside) (Degrees)								NaN	-26.7658	6.43995	1.28799	25	0.630227	0.39489	NaN	NaN	NaN	NaN			-1.38221	-35.6672	3.93995	0.880999	20	0.588252	0.380233	1e-06	9e-06	1.1e-05	8.1e-05			-0.568481	-30.4268	4.25026	0.76337	31	0.328733	0.276202	0.018989	0.032827	0.019263	0.03296			-1.48316	-36.3173
599	Forward Tail Crawling Amplitude (-/+ = V/D Inside) (Degrees)								NaN	-0.109235	7.12335	1.42467	25	0.000817	0.005941	NaN	NaN	NaN	NaN			-0.060852	-0.542707	6.05263	1.35341	20	0.717262	0.426487	0.826459	0.418825	0.529909	0.364423			0.243646	1.62634	5.61055	1.00768	31	0.709375	0.42314	0.325256	0.2432	0.541979	0.370356			-0.003677	-0.135428
600	Absolute Forward Tail Crawling Amplitude (-/+ = V/D Inside) (Degrees)								NaN	26.066	6.34909	1.26982	25	0.384902	0.303595	NaN	NaN	NaN	NaN			1.42072	35.0863	4.64117	1.0378	20	0.040097	0.074019	2e-06	1.3e-05	1.8e-05	0.000121			0.630975	30.0721	3.90977	0.702216	31	0.23044	0.232435	0.008821	0.018738	0.012238	0.023947			1.44202	35.2215
601	Positive Forward Tail Crawling Amplitude (-/+ = V/D Inside) (Degrees)								NaN	26.1187	6.28884	1.25777	25	0.435388	0.326998	NaN	NaN	NaN	NaN			1.37553	34.7692	4.75757	1.06383	20	0.339188	0.281298	4e-06	2.7e-05	3.4e-05	0.000205			0.6278	30.0668	3.97371	0.713699	31	0.261352	0.248872	0.009477	0.01966	0.023946	0.039049			1.42168	35.0594
602	Negative Forward Tail Crawling Amplitude (-/+ = V/D Inside) (Degrees)								NaN	-25.7596	6.32893	1.26578	25	0.406653	0.314637	NaN	NaN	NaN	NaN			-1.49033	-35.1918	4.96644	1.11053	20	0.624508	0.392822	1e-06	1e-05	1.4e-05	9.3e-05			-0.659912	-29.9362	3.96644	0.712393	31	0.529401	0.36352	0.006539	0.014658	0.006872	0.015312			-1.517	-35.3606
603	Paused Tail Crawling Amplitude (-/+ = V/D Inside) (Degrees)								NaN	NaN	NaN	NaN	0	NaN	NaN	NaN	NaN	NaN	NaN			NaN	NaN	NaN	NaN	0	NaN	NaN	NaN	NaN	NaN	NaN			NaN	NaN	NaN	NaN	0	NaN	NaN	NaN	NaN	NaN	NaN			NaN	NaN
604	Absolute Paused Tail Crawling Amplitude (-/+ = V/D Inside) (Degrees)								NaN	NaN	NaN	NaN	0	NaN	NaN	NaN	NaN	NaN	NaN			NaN	NaN	NaN	NaN	0	NaN	NaN	NaN	NaN	NaN	NaN			NaN	NaN	NaN	NaN	0	NaN	NaN	NaN	NaN	NaN	NaN			NaN	NaN
605	Positive Paused Tail Crawling Amplitude (-/+ = V/D Inside) (Degrees)								NaN	NaN	NaN	NaN	0	NaN	NaN	NaN	NaN	NaN	NaN			NaN	NaN	NaN	NaN	0	NaN	NaN	NaN	NaN	NaN	NaN			NaN	NaN	NaN	NaN	0	NaN	NaN	NaN	NaN	NaN	NaN			NaN	NaN
606	Negative Paused Tail Crawling Amplitude (-/+ = V/D Inside) (Degrees)								NaN	NaN	NaN	NaN	0	NaN	NaN	NaN	NaN	NaN	NaN			NaN	NaN	NaN	NaN	0	NaN	NaN	NaN	NaN	NaN	NaN			NaN	NaN	NaN	NaN	0	NaN	NaN	NaN	NaN	NaN	NaN			NaN	NaN
607	Backward Tail Crawling Amplitude (-/+ = V/D Inside) (Degrees)								NaN	-1.53795	18.8278	4.43775	18	0.023277	0.051385	NaN	NaN	NaN	NaN			0.37936	5.60455	14.4766	3.73785	15	0.932249	0.483171	0.227629	0.196585	0.239979	0.221509			0.186551	1.9744	17.0117	3.33626	26	0.90532	0.475797	0.531179	0.328625	0.895548	0.486544			0.040409	-0.777141
608	Absolute Backward Tail Crawling Amplitude (-/+ = V/D Inside) (Degrees)								NaN	37.5479	11.7934	2.77974	18	0.168787	0.191065	NaN	NaN	NaN	NaN			0.743446	46.3157	9.89085	2.55381	15	0.094281	0.133623	0.02693	0.042905	0.034424	0.050962			0.343115	41.5945	10.5837	2.07563	26	0.210192	0.219372	0.251552	0.209453	0.177439	0.176498			0.449868	42.8534
609	Positive Backward Tail Crawling Amplitude (-/+ = V/D Inside) (Degrees)								NaN	36.1655	11.3026	2.74129	17	0.001907	0.010436	NaN	NaN	NaN	NaN			1.03153	47.8245	9.26041	2.47495	14	0.921508	0.479543	0.003704	0.009144	0.005802	0.013605			0.511939	41.9518	10.2771	2.05543	25	0.780649	0.445988	0.100908	0.113481	0.072854	0.091494			0.518174	42.0222
610	Negative Backward Tail Crawling Amplitude (-/+ = V/D Inside) (Degrees)								NaN	-37.2549	12.4441	2.93311	18	0.663203	0.407478	NaN	NaN	NaN	NaN			-0.708303	-46.0691	10.5926	2.73501	15	0.491467	0.35124	0.035563	0.053264	0.053077	0.07105			-0.307791	-41.085	11.7087	2.34175	25	0.062077	0.099573	0.314417	0.238016	0.35591	0.285647			-0.473479	-43.1469
611	Foraging Speed (-/+ = Toward V/D) (Degrees/Seconds)								NaN	0.439599	1.42964	0.285929	25	0.523292	0.361773	NaN	NaN	NaN	NaN			-0.398315	-0.129849	1.79229	0.400768	20	0.907552	0.47625	0.255041	0.210917	0.166997	0.168289			-0.240972	0.095094	2.06955	0.371702	31	0.021407	0.048352	0.465815	0.302385	0.276686	0.24329			-0.304363	0.004468
612	Absolute Foraging Speed (-/+ = Toward V/D) (Degrees/Seconds)								NaN	80.6648	24.5662	4.91324	25	0.686463	0.416514	NaN	NaN	NaN	NaN			1.07326	107.031	20.9503	4.68462	20	0.433422	0.326125	0.000351	0.001302	0.001134	0.003688			1.10169	107.729	31.3616	5.63272	31	0.828027	0.459159	0.000649	0.002204	0.001101	0.003612			2.02886	130.506
613	Positive Foraging Speed (-/+ = Toward V/D) (Degrees/Seconds)								NaN	81.8952	25.219	5.04381	25	0.597221	0.384093	NaN	NaN	NaN	NaN			1.02694	107.794	22.2211	4.96878	20	0.322772	0.274413	0.000695	0.002298	0.001559	0.004806			1.01015	107.37	30.8662	5.54373	31	0.598762	0.384677	0.001278	0.003799	0.002295	0.006587			1.92748	130.504
614	Negative Foraging Speed (-/+ = Toward V/D) (Degrees/Seconds)								NaN	-79.5456	24.1581	4.83162	25	0.587555	0.380692	NaN	NaN	NaN	NaN			-1.11404	-106.459	20.4382	4.57013	20	0.652855	0.403359	0.000213	0.00087	0.000694	0.002523			-1.18737	-108.23	32.329	5.80647	31	0.962294	0.49142	0.000374	0.001376	0.00082	0.002867			-2.11536	-130.649
615	Forward Foraging Speed (-/+ = Toward V/D) (Degrees/Seconds)								NaN	-0.27861	5.55875	1.11175	25	1e-05	0.000516	NaN	NaN	NaN	NaN			0.011838	-0.212808	1.95569	0.437306	20	0.529762	0.363562	0.956428	0.455565	0.366927	0.290375			0.243661	1.07584	4.95376	0.889722	31	4e-06	0.000229	0.346207	0.252665	0.960565	0.505535			0.001736	-0.268959
616	Absolute Forward Foraging Speed (-/+ = Toward V/D) (Degrees/Seconds)								NaN	85.5767	21.1984	4.23968	25	0.965035	0.490864	NaN	NaN	NaN	NaN			1.25427	112.165	16.4304	3.67395	20	0.48476	0.349008	2.4e-05	0.000124	0.000143	0.000712			1.28609	112.84	25.7658	4.62767	31	0.512067	0.357463	6.2e-05	0.00029	0.000395	0.001647			2.13343	130.802
617	Positive Forward Foraging Speed (-/+ = Toward V/D) (Degrees/Seconds)								NaN	86.1004	21.7918	4.35836	25	0.997074	0.498927	NaN	NaN	NaN	NaN			1.24468	113.224	17.578	3.93056	20	0.158364	0.183444	3.5e-05	0.000177	0.000157	0.000777			1.22024	112.692	25.3647	4.55563	31	0.787055	0.447131	9.5e-05	0.000422	0.000288	0.001291			2.04823	130.735
618	Negative Forward Foraging Speed (-/+ = Toward V/D) (Degrees/Seconds)								NaN	-85.0749	21.4603	4.29207	25	0.975113	0.493003	NaN	NaN	NaN	NaN			-1.22405	-111.343	16.2402	3.63141	20	0.960013	0.490461	3e-05	0.000152	0.000119	0.000603			-1.30808	-113.147	26.8451	4.82152	31	0.490439	0.350711	6.1e-05	0.000286	0.000327	0.00143			-2.14075	-131.016
619	Paused Foraging Speed (-/+ = Toward V/D) (Degrees/Seconds)								NaN	1.69533	7.28247	1.71649	18	0.563731	0.372491	NaN	NaN	NaN	NaN			-0.755597	-3.80728	56.9167	17.161	11	0.002731	0.012339	0.756124	0.398293	0.514578	0.36103			0.409721	4.67911	18.9747	3.95649	23	0.003086	0.013324	0.494409	0.31323	0.885116	0.483071			-2.91427	-19.5278
620	Absolute Paused Foraging Speed (-/+ = Toward V/D) (Degrees/Seconds)								NaN	53.413	17.3417	4.08748	18	0.035369	0.06824	NaN	NaN	NaN	NaN			1.35379	76.8901	37.532	11.3163	11	0.518963	0.36011	0.073525	0.090402	0.062141	0.081067			1.54156	80.1463	34.8586	7.26852	23	0.002641	0.012202	0.002943	0.007651	0.001177	0.003804			1.9083	86.5061
621	Positive Paused Foraging Speed (-/+ = Toward V/D) (Degrees/Seconds)								NaN	54.374	18.6955	4.40658	18	0.171168	0.191975	NaN	NaN	NaN	NaN			0.928915	71.7406	44.1073	13.2989	11	0.148467	0.173633	0.238387	0.202468	0.216446	0.205064			1.24974	77.7385	29.3487	6.11962	23	0.930061	0.48255	0.003671	0.009155	0.008952	0.018671			1.03557	73.7346
622	Negative Paused Foraging Speed (-/+ = Toward V/D) (Degrees/Seconds)								NaN	-52.5148	17.4621	4.11586	18	0.23866	0.237286	NaN	NaN	NaN	NaN			-0.911974	-68.4398	39.1876	11.8155	11	0.011362	0.031545	0.226318	0.195973	0.200201	0.193072			-1.7513	-83.0962	50.7334	10.5787	23	0.000106	0.001711	0.011732	0.022923	0.003698	0.009683			-1.96162	-86.7688
623	Backward Foraging Speed (-/+ = Toward V/D) (Degrees/Seconds)								NaN	5.63452	22.9361	5.4061	18	9.5e-05	0.001646	NaN	NaN	NaN	NaN			0.100393	7.93714	32.3541	8.3538	15	0.001036	0.00691	0.818909	0.417167	0.625484	0.403588			0.012077	5.91152	16.3847	3.2133	26	0.923377	0.479798	0.965173	0.457941	0.641592	0.408592			-0.186042	1.36744
624	Absolute Backward Foraging Speed (-/+ = Toward V/D) (Degrees/Seconds)								NaN	95.7471	42.0856	9.91968	18	0.16771	0.190821	NaN	NaN	NaN	NaN			0.195029	103.955	31.1962	8.05482	15	0.533629	0.364879	0.52543	0.326519	0.415938	0.316142			-0.012802	95.2083	33.5928	6.58809	26	0.915077	0.477933	0.9642	0.457702	0.914458	0.491361			0.917243	134.35
625	Positive Backward Foraging Speed (-/+ = Toward V/D) (Degrees/Seconds)								NaN	97.4662	39.715	9.36092	18	0.937412	0.484815	NaN	NaN	NaN	NaN			0.265557	108.013	40.4212	10.4367	15	0.11063	0.144281	0.457802	0.299979	0.575204	0.381906			-0.017128	96.786	36.0458	7.06916	26	0.962229	0.49149	0.954094	0.455343	1	0.514958			0.958041	135.515
626	Negative Backward Foraging Speed (-/+ = Toward V/D) (Degrees/Seconds)								NaN	-96.0046	51.3651	12.4579	17	0.006709	0.021722	NaN	NaN	NaN	NaN			0.005578	-95.7181	34.3036	8.85714	15	0.947537	0.488185	0.985177	0.462704	0.496676	0.353307			0.062979	-92.7697	34.9315	6.85064	26	0.028079	0.058587	0.821814	0.417556	0.775138	0.452659			-0.723088	-133.146
627	Head Crawling Frequency (-/+ = V/D Inside) (Hz)								NaN	0.006352	0.062638	0.012528	25	0.093521	0.132933	NaN	NaN	NaN	NaN			-0.143961	-0.002666	0.044047	0.009849	20	0.003031	0.013155	0.574469	0.346396	0.457874	0.335689			-0.180844	-0.004976	0.072743	0.013065	31	0.019525	0.045538	0.534084	0.330004	0.741676	0.441503			-0.090281	0.000696
628	Absolute Head Crawling Frequency (-/+ = V/D Inside) (Hz)								NaN	0.401462	0.198368	0.039674	25	0.032575	0.065228	NaN	NaN	NaN	NaN			0.310961	0.463147	0.135393	0.030275	20	0.078888	0.118864	0.223304	0.194053	0.12312	0.134664			0.616578	0.523771	0.183389	0.032938	31	0.193532	0.207957	0.021614	0.035963	0.008778	0.018415			1.61399	0.721624
629	Positive Head Crawling Frequency (-/+ = V/D Inside) (Hz)								NaN	0.398517	0.199199	0.03984	25	0.050733	0.086748	NaN	NaN	NaN	NaN			0.319124	0.462086	0.136917	0.030616	20	0.135732	0.16361	0.212752	0.187558	0.12312	0.134527			0.63308	0.524626	0.185261	0.033274	31	0.299824	0.263173	0.01877	0.032623	0.009211	0.018992			1.64184	0.72557
630	Negative Head Crawling Frequency (-/+ = V/D Inside) (Hz)								NaN	-0.406765	0.19758	0.039516	25	0.021275	0.048323	NaN	NaN	NaN	NaN			-0.298194	-0.465682	0.135244	0.030241	20	0.011685	0.032258	0.243045	0.204996	0.09318	0.108534			-0.598406	-0.524998	0.183178	0.0329	31	0.176381	0.194771	0.025721	0.041453	0.007965	0.01711			-1.57354	-0.717665
631	Forward Head Crawling Frequency (-/+ = V/D Inside) (Hz)								NaN	0.005408	0.066666	0.013333	25	0.138614	0.165853	NaN	NaN	NaN	NaN			-0.13751	-0.003759	0.046061	0.0103	20	0.00737	0.023244	0.589226	0.351168	0.515056	0.36066			-0.147936	-0.004454	0.076469	0.013734	31	0.039305	0.072669	0.608512	0.356989	0.817514	0.466521			-0.135658	-0.003636
632	Absolute Forward Head Crawling Frequency (-/+ = V/D Inside) (Hz)								NaN	0.406713	0.20167	0.040334	25	0.013412	0.035304	NaN	NaN	NaN	NaN			0.315121	0.470264	0.129717	0.029005	20	0.439659	0.329089	0.207974	0.184681	0.072962	0.091523			0.613586	0.530455	0.185557	0.033327	31	0.279211	0.257617	0.02199	0.036341	0.008778	0.01838			1.60233	0.729855
633	Positive Forward Head Crawling Frequency (-/+ = V/D Inside) (Hz)								NaN	0.401246	0.204796	0.040959	25	0.031225	0.063465	NaN	NaN	NaN	NaN			0.340217	0.470921	0.128405	0.028712	20	0.324373	0.275198	0.171165	0.162502	0.069384	0.088479			0.638983	0.532107	0.187255	0.033632	31	0.379366	0.300592	0.017051	0.030561	0.00722	0.015891			1.62448	0.733934
634	Negative Forward Head Crawling Frequency (-/+ = V/D Inside) (Hz)								NaN	-0.418579	0.197362	0.039472	25	0.016088	0.039569	NaN	NaN	NaN	NaN			-0.268756	-0.471621	0.132213	0.029564	20	0.152988	0.17815	0.288291	0.227604	0.112401	0.126409			-0.567384	-0.530559	0.185015	0.03323	31	0.255993	0.247152	0.034764	0.052309	0.01282	0.024682			-1.55973	-0.72641
635	Paused Head Crawling Frequency (-/+ = V/D Inside) (Hz)								NaN	NaN	NaN	NaN	0	NaN	NaN	NaN	NaN	NaN	NaN			NaN	NaN	NaN	NaN	0	NaN	NaN	NaN	NaN	NaN	NaN			NaN	NaN	NaN	NaN	0	NaN	NaN	NaN	NaN	NaN	NaN			NaN	NaN
636	Absolute Paused Head Crawling Frequency (-/+ = V/D Inside) (Hz)								NaN	NaN	NaN	NaN	0	NaN	NaN	NaN	NaN	NaN	NaN			NaN	NaN	NaN	NaN	0	NaN	NaN	NaN	NaN	NaN	NaN			NaN	NaN	NaN	NaN	0	NaN	NaN	NaN	NaN	NaN	NaN			NaN	NaN
637	Positive Paused Head Crawling Frequency (-/+ = V/D Inside) (Hz)								NaN	NaN	NaN	NaN	0	NaN	NaN	NaN	NaN	NaN	NaN			NaN	NaN	NaN	NaN	0	NaN	NaN	NaN	NaN	NaN	NaN			NaN	NaN	NaN	NaN	0	NaN	NaN	NaN	NaN	NaN	NaN			NaN	NaN
638	Negative Paused Head Crawling Frequency (-/+ = V/D Inside) (Hz)								NaN	NaN	NaN	NaN	0	NaN	NaN	NaN	NaN	NaN	NaN			NaN	NaN	NaN	NaN	0	NaN	NaN	NaN	NaN	NaN	NaN			NaN	NaN	NaN	NaN	0	NaN	NaN	NaN	NaN	NaN	NaN			NaN	NaN
639	Backward Head Crawling Frequency (-/+ = V/D Inside) (Hz)								NaN	-0.001862	0.165163	0.038929	18	0.289621	0.259837	NaN	NaN	NaN	NaN			-0.010793	-0.003645	0.142329	0.036749	15	0.062509	0.1002	0.973651	0.459282	0.575204	0.381671			0.111224	0.016508	0.120693	0.024139	25	0.261227	0.248851	0.691279	0.379513	0.796027	0.458391			0.063159	0.00857
640	Absolute Backward Head Crawling Frequency (-/+ = V/D Inside) (Hz)								NaN	0.530809	0.23961	0.056477	18	0.698496	0.420151	NaN	NaN	NaN	NaN			-0.307975	0.457015	0.169842	0.043853	15	0.703591	0.421238	0.310222	0.236678	0.286164	0.248577			-0.24762	0.471476	0.147005	0.029401	25	0.869859	0.468175	0.359951	0.25825	0.295433	0.253761			0.342847	0.612958
641	Positive Backward Head Crawling Frequency (-/+ = V/D Inside) (Hz)								NaN	0.52593	0.25497	0.060097	18	0.577158	0.376661	NaN	NaN	NaN	NaN			-0.321007	0.444083	0.165816	0.042814	15	0.291075	0.260088	0.276317	0.222658	0.212269	0.202174			-0.203366	0.474078	0.156203	0.031241	25	0.427176	0.323424	0.450818	0.297603	0.33084	0.274534			0.35334	0.616021
642	Negative Backward Head Crawling Frequency (-/+ = V/D Inside) (Hz)								NaN	-0.546487	0.241572	0.056939	18	0.821946	0.457977	NaN	NaN	NaN	NaN			0.267862	-0.48178	0.188337	0.048628	15	0.467816	0.339924	0.394155	0.272949	0.436962	0.32636			0.249511	-0.486213	0.153011	0.031233	24	0.345323	0.284737	0.361579	0.258656	0.340531	0.278073			-0.268719	-0.611402
643	Midbody Crawling Frequency (-/+ = V/D Inside) (Hz)								NaN	0.017078	0.06759	0.013518	25	0.010016	0.028761	NaN	NaN	NaN	NaN			-0.355538	-0.006953	0.05369	0.012005	20	0.03855	0.071817	0.190798	0.174843	0.379183	0.297233			-0.318646	-0.004459	0.062771	0.011274	31	0.25233	0.245759	0.226884	0.196289	0.113594	0.126954			-0.597221	-0.023288
644	Absolute Midbody Crawling Frequency (-/+ = V/D Inside) (Hz)								NaN	0.388845	0.215733	0.043147	25	0.15942	0.18458	NaN	NaN	NaN	NaN			0.364805	0.467546	0.14897	0.033311	20	0.02059	0.047164	0.156176	0.152581	0.088812	0.105852			0.595316	0.517275	0.198418	0.035637	31	0.389435	0.305489	0.026012	0.041783	0.013426	0.025666			1.59846	0.733686
645	Positive Midbody Crawling Frequency (-/+ = V/D Inside) (Hz)								NaN	0.389107	0.218201	0.04364	25	0.104552	0.139723	NaN	NaN	NaN	NaN			0.392752	0.474806	0.152614	0.034126	20	0.00045	0.004041	0.129321	0.133571	0.062661	0.081448			0.616108	0.523542	0.202822	0.036428	31	0.573317	0.375867	0.021975	0.036377	0.011679	0.023021			1.57438	0.732638
646	Negative Midbody Crawling Frequency (-/+ = V/D Inside) (Hz)								NaN	-0.388413	0.212722	0.042544	25	0.267395	0.251479	NaN	NaN	NaN	NaN			-0.34729	-0.462289	0.146831	0.032832	20	0.217763	0.224961	0.176483	0.165936	0.128771	0.139288			-0.582813	-0.51239	0.194233	0.034885	31	0.490206	0.351163	0.028717	0.045234	0.019263	0.032908			-1.62182	-0.73341
647	Forward Midbody Crawling Frequency (-/+ = V/D Inside) (Hz)								NaN	0.014715	0.071509	0.014597	24	0.038397	0.071807	NaN	NaN	NaN	NaN			-0.317665	-0.008001	0.056308	0.012591	20	0.045322	0.080024	0.245286	0.206172	0.389616	0.302328			-0.256593	-0.003633	0.065526	0.011769	31	0.302024	0.263773	0.332761	0.246543	0.273676	0.242426			-0.703845	-0.035616
648	Absolute Forward Midbody Crawling Frequency (-/+ = V/D Inside) (Hz)								NaN	0.401494	0.219417	0.044788	24	0.257038	0.247181	NaN	NaN	NaN	NaN			0.347723	0.47779	0.143518	0.032092	20	0.057553	0.093737	0.173825	0.164548	0.106406	0.121186			0.596893	0.532462	0.194996	0.035022	31	0.582153	0.377996	0.025777	0.041474	0.013538	0.025697			1.56829	0.745603
649	Positive Forward Midbody Crawling Frequency (-/+ = V/D Inside) (Hz)								NaN	0.399872	0.222117	0.045339	24	0.19866	0.210862	NaN	NaN	NaN	NaN			0.373825	0.482905	0.149967	0.033534	20	0.00584	0.019724	0.14866	0.146857	0.079092	0.097395			0.619613	0.537499	0.198579	0.035666	31	0.786349	0.447356	0.021161	0.035452	0.011175	0.022439			1.56348	0.747147
650	Negative Forward Midbody Crawling Frequency (-/+ = V/D Inside) (Hz)								NaN	-0.402963	0.215994	0.04409	24	0.35582	0.289181	NaN	NaN	NaN	NaN			-0.33944	-0.47628	0.136036	0.030419	20	0.100495	0.136473	0.178846	0.167511	0.111612	0.125916			-0.583294	-0.528951	0.191744	0.034438	31	0.912536	0.477015	0.029099	0.045541	0.021472	0.03594			-1.57543	-0.743245
651	Paused Midbody Crawling Frequency (-/+ = V/D Inside) (Hz)								NaN	NaN	NaN	NaN	0	NaN	NaN	NaN	NaN	NaN	NaN			NaN	NaN	NaN	NaN	0	NaN	NaN	NaN	NaN	NaN	NaN			NaN	NaN	NaN	NaN	0	NaN	NaN	NaN	NaN	NaN	NaN			NaN	NaN
652	Absolute Paused Midbody Crawling Frequency (-/+ = V/D Inside) (Hz)								NaN	NaN	NaN	NaN	0	NaN	NaN	NaN	NaN	NaN	NaN			NaN	NaN	NaN	NaN	0	NaN	NaN	NaN	NaN	NaN	NaN			NaN	NaN	NaN	NaN	0	NaN	NaN	NaN	NaN	NaN	NaN			NaN	NaN
653	Positive Paused Midbody Crawling Frequency (-/+ = V/D Inside) (Hz)								NaN	NaN	NaN	NaN	0	NaN	NaN	NaN	NaN	NaN	NaN			NaN	NaN	NaN	NaN	0	NaN	NaN	NaN	NaN	NaN	NaN			NaN	NaN	NaN	NaN	0	NaN	NaN	NaN	NaN	NaN	NaN			NaN	NaN
654	Negative Paused Midbody Crawling Frequency (-/+ = V/D Inside) (Hz)								NaN	NaN	NaN	NaN	0	NaN	NaN	NaN	NaN	NaN	NaN			NaN	NaN	NaN	NaN	0	NaN	NaN	NaN	NaN	NaN	NaN			NaN	NaN	NaN	NaN	0	NaN	NaN	NaN	NaN	NaN	NaN			NaN	NaN
655	Backward Midbody Crawling Frequency (-/+ = V/D Inside) (Hz)								NaN	0.005971	0.088825	0.020936	18	0.680862	0.413837	NaN	NaN	NaN	NaN			0.180252	0.021982	0.13703	0.035381	15	0.291276	0.260077	0.700495	0.381565	1	0.514711			0.064154	0.01167	0.182432	0.036486	25	3e-06	0.000215	0.892984	0.438631	0.409535	0.31349			0.213917	0.024973
656	Absolute Backward Midbody Crawling Frequency (-/+ = V/D Inside) (Hz)								NaN	0.435499	0.223328	0.052639	18	0.876848	0.469342	NaN	NaN	NaN	NaN			-0.036566	0.427333	0.142111	0.036693	15	0.845883	0.462322	0.899601	0.439446	0.927979	0.496396			-0.224276	0.385412	0.18273	0.036546	25	0.077633	0.118365	0.440176	0.294163	0.54641	0.372203			0.836005	0.622203
657	Positive Backward Midbody Crawling Frequency (-/+ = V/D Inside) (Hz)								NaN	0.44864	0.226767	0.053449	18	0.346421	0.284967	NaN	NaN	NaN	NaN			-0.026114	0.442718	0.146119	0.037728	15	0.311477	0.268371	0.928493	0.447285	0.927979	0.496149			-0.163394	0.411588	0.171684	0.035045	24	0.799041	0.451727	0.566348	0.343838	0.731507	0.439092			0.764188	0.621933
658	Negative Backward Midbody Crawling Frequency (-/+ = V/D Inside) (Hz)								NaN	-0.430399	0.227075	0.053522	18	0.873748	0.46861	NaN	NaN	NaN	NaN			-0.014847	-0.433771	0.150758	0.038926	15	0.980137	0.49329	0.959712	0.456238	0.985577	0.512682			0.280291	-0.366752	0.174531	0.035626	24	0.099112	0.135883	0.329896	0.245353	0.46884	0.340942			-0.862535	-0.62626
659	Tail Crawling Frequency (-/+ = V/D Inside) (Hz)								NaN	0.005941	0.093304	0.018661	25	0.000664	0.00525	NaN	NaN	NaN	NaN			-0.023955	0.003706	0.066619	0.014897	20	0.497433	0.353429	0.925862	0.447122	0.689357	0.423233			0.102964	0.015548	0.1042	0.018715	31	0.04025	0.074246	0.717664	0.387453	0.934322	0.497563			0.078743	0.013288
660	Absolute Tail Crawling Frequency (-/+ = V/D Inside) (Hz)								NaN	0.412967	0.229264	0.045853	25	0.035646	0.068289	NaN	NaN	NaN	NaN			0.25848	0.472227	0.156537	0.035003	20	0.57232	0.375517	0.310153	0.236811	0.146935	0.153237			0.474065	0.521653	0.203267	0.036508	31	0.32529	0.275687	0.069777	0.086889	0.04435	0.06151			1.36266	0.725376
661	Positive Tail Crawling Frequency (-/+ = V/D Inside) (Hz)								NaN	0.412697	0.23318	0.046636	25	0.015894	0.03945	NaN	NaN	NaN	NaN			0.255426	0.472257	0.155043	0.034669	20	0.573884	0.376138	0.31129	0.236383	0.153407	0.159062			0.447486	0.517041	0.206591	0.037105	31	0.498855	0.353717	0.086296	0.101253	0.042637	0.059828			1.35745	0.729227
662	Negative Tail Crawling Frequency (-/+ = V/D Inside) (Hz)								NaN	-0.416427	0.229052	0.04581	25	0.102782	0.138496	NaN	NaN	NaN	NaN			-0.248508	-0.473348	0.158958	0.035544	20	0.922951	0.479884	0.331838	0.246047	0.160093	0.16363			-0.500827	-0.531142	0.203188	0.036494	31	0.225872	0.229731	0.055921	0.074385	0.030842	0.047084			-1.32886	-0.720804
663	Forward Tail Crawling Frequency (-/+ = V/D Inside) (Hz)								NaN	0.003931	0.094035	0.018807	25	0.001087	0.006944	NaN	NaN	NaN	NaN			3.7e-05	0.003934	0.081543	0.018234	20	0.849383	0.462884	0.999894	0.465801	0.828212	0.469391			0.135114	0.016636	0.107823	0.019366	31	0.070552	0.110049	0.639794	0.36566	0.656315	0.412357			0.043749	0.008045
664	Absolute Forward Tail Crawling Frequency (-/+ = V/D Inside) (Hz)								NaN	0.413723	0.232201	0.04644	25	0.078626	0.118985	NaN	NaN	NaN	NaN			0.318824	0.487754	0.144283	0.032263	20	0.577797	0.376675	0.197799	0.178739	0.07669	0.094981			0.53372	0.537653	0.203575	0.036563	31	0.413306	0.317764	0.041292	0.059646	0.027206	0.042871			1.44304	0.748798
665	Positive Forward Tail Crawling Frequency (-/+ = V/D Inside) (Hz)								NaN	0.415395	0.237195	0.047439	25	0.043014	0.077466	NaN	NaN	NaN	NaN			0.331652	0.494061	0.139882	0.031278	20	0.717241	0.426578	0.173928	0.164485	0.056485	0.074592			0.48618	0.530715	0.208554	0.037457	31	0.533084	0.364711	0.062369	0.080333	0.03783	0.05465			1.42109	0.75247
666	Negative Forward Tail Crawling Frequency (-/+ = V/D Inside) (Hz)								NaN	-0.416126	0.2305	0.0461	25	0.124853	0.156947	NaN	NaN	NaN	NaN			-0.289156	-0.482776	0.155263	0.034718	20	0.824165	0.457956	0.254671	0.21079	0.088812	0.105735			-0.580451	-0.54992	0.201723	0.036231	31	0.471294	0.342043	0.02696	0.042882	0.014716	0.027214			-1.4317	-0.746133
667	Paused Tail Crawling Frequency (-/+ = V/D Inside) (Hz)								NaN	NaN	NaN	NaN	0	NaN	NaN	NaN	NaN	NaN	NaN			NaN	NaN	NaN	NaN	0	NaN	NaN	NaN	NaN	NaN	NaN			NaN	NaN	NaN	NaN	0	NaN	NaN	NaN	NaN	NaN	NaN			NaN	NaN
668	Absolute Paused Tail Crawling Frequency (-/+ = V/D Inside) (Hz)								NaN	NaN	NaN	NaN	0	NaN	NaN	NaN	NaN	NaN	NaN			NaN	NaN	NaN	NaN	0	NaN	NaN	NaN	NaN	NaN	NaN			NaN	NaN	NaN	NaN	0	NaN	NaN	NaN	NaN	NaN	NaN			NaN	NaN
669	Positive Paused Tail Crawling Frequency (-/+ = V/D Inside) (Hz)								NaN	NaN	NaN	NaN	0	NaN	NaN	NaN	NaN	NaN	NaN			NaN	NaN	NaN	NaN	0	NaN	NaN	NaN	NaN	NaN	NaN			NaN	NaN	NaN	NaN	0	NaN	NaN	NaN	NaN	NaN	NaN			NaN	NaN
670	Negative Paused Tail Crawling Frequency (-/+ = V/D Inside) (Hz)								NaN	NaN	NaN	NaN	0	NaN	NaN	NaN	NaN	NaN	NaN			NaN	NaN	NaN	NaN	0	NaN	NaN	NaN	NaN	NaN	NaN			NaN	NaN	NaN	NaN	0	NaN	NaN	NaN	NaN	NaN	NaN			NaN	NaN
671	Backward Tail Crawling Frequency (-/+ = V/D Inside) (Hz)								NaN	-0.00299	0.092391	0.021777	18	0.452672	0.333599	NaN	NaN	NaN	NaN			0.20711	0.016145	0.167147	0.043157	15	0.002724	0.01235	0.696228	0.38009	0.199315	0.192736			0.116302	0.007755	0.098773	0.019371	26	0.712274	0.424557	0.714403	0.386549	0.6078	0.396216			0.214646	0.016841
672	Absolute Backward Tail Crawling Frequency (-/+ = V/D Inside) (Hz)								NaN	0.368379	0.172183	0.040584	18	0.581422	0.378126	NaN	NaN	NaN	NaN			0.346558	0.42805	0.174459	0.045045	15	0.954736	0.490234	0.332956	0.2465	0.254751	0.231375			-0.089076	0.353041	0.167343	0.032819	26	0.494482	0.352877	0.770553	0.40177	0.574827	0.381892			1.2634	0.585915
673	Positive Backward Tail Crawling Frequency (-/+ = V/D Inside) (Hz)								NaN	0.38363	0.179822	0.043613	17	0.096776	0.13496	NaN	NaN	NaN	NaN			0.232083	0.425364	0.209164	0.055901	14	0.095197	0.134141	0.561228	0.342436	0.538383	0.368836			-0.04531	0.375482	0.176866	0.035373	25	0.260567	0.248417	0.885491	0.437153	0.758464	0.445825			1.19398	0.598334
674	Negative Backward Tail Crawling Frequency (-/+ = V/D Inside) (Hz)								NaN	-0.384772	0.175101	0.041272	18	0.293712	0.260153	NaN	NaN	NaN	NaN			-0.303557	-0.437925	0.162086	0.04185	15	0.592582	0.381512	0.372892	0.264037	0.254751	0.23118			0.078496	-0.371027	0.170115	0.034023	25	0.47877	0.346127	0.798659	0.410714	0.648794	0.41099			-1.07984	-0.573853
675	Omega Turns Frequency (Hz)								NaN	0.021583	0.025151	0.00503	25	0.001999	0.0104	NaN	NaN	NaN	NaN			-0.271927	0.014744	0.017053	0.003813	20	0.002476	0.011917	0.284764	0.22684	0.561973	0.376841			-0.009087	0.021354	0.02927	0.005257	31	3.4e-05	0.001089	0.975058	0.4595	0.701739	0.429366			1.78875	0.066572
676	Omega Turns Time Ratio (No Units)								NaN	0.05967	0.060028	0.012006	25	0.004827	0.017516	NaN	NaN	NaN	NaN			-0.450909	0.032603	0.052541	0.011748	20	3.1e-05	0.00111	0.114482	0.122933	0.131691	0.141028			-0.278984	0.042924	0.061909	0.011119	31	1e-05	0.000483	0.310836	0.236591	0.351369	0.282423			0.320594	0.078915
677	Omega Turn Time (-/+ = V/D Inside) (Seconds)								NaN	1.57778	4.30454	1.01459	18	0.003103	0.013348	NaN	NaN	NaN	NaN			-0.51633	-0.64478	1.11241	0.308527	13	0.847532	0.462082	0.048992	0.067661	0.043216	0.060483			-0.540843	-0.750298	2.24803	0.468748	23	0.37181	0.297509	0.047991	0.066751	0.030212	0.046319			-0.379571	-0.056092
678	Absolute Omega Turn Time (-/+ = V/D Inside) (Seconds)								NaN	3.53191	3.35176	0.790017	18	0.000101	0.001676	NaN	NaN	NaN	NaN			-0.432371	2.0827	1.37744	0.382032	13	0.030931	0.063077	0.111665	0.120839	0.096647	0.111727			-0.308279	2.49863	1.92217	0.4008	23	0.0011	0.006954	0.25422	0.210954	0.159883	0.163726			-0.665236	1.30219
679	Positive Omega Turn Time (-/+ = V/D Inside) (Seconds)								NaN	3.34126	3.61643	0.904107	16	0.000174	0.002227	NaN	NaN	NaN	NaN			-0.326764	2.15955	1.87681	0.593501	10	0.012958	0.034979	0.285639	0.226796	0.291758	0.251408			-0.243329	2.46128	2.2588	0.58322	15	0.007927	0.024277	0.421026	0.285672	0.489095	0.3493			-0.559514	1.31782
680	Negative Omega Turn Time (-/+ = V/D Inside) (Seconds)								NaN	-2.80571	1.82378	0.576731	10	0.403956	0.313346	NaN	NaN	NaN	NaN			0.17341	-2.48945	2.03174	0.563505	13	0.042772	0.077088	0.698953	0.380938	0.555751	0.375948			0.154272	-2.52435	2.5534	0.570957	20	0.0001	0.001662	0.731812	0.391407	0.344213	0.279595			0.85698	-1.24277
681	Inter Omega Time (-/+ = Previous V/D) (Seconds)								NaN	6.84251	25.7649	6.65246	15	0.120559	0.15369	NaN	NaN	NaN	NaN			-0.560645	-7.60243	38.8754	11.2224	12	0.157162	0.182225	0.282525	0.225979	0.164329	0.166693			-0.386162	-3.10689	16.5126	4.26355	15	0.287406	0.258804	0.220153	0.191999	0.198506	0.19282			-0.464602	-5.12789
682	Absolute Inter Omega Time (-/+ = Previous V/D) (Seconds)								NaN	21.0376	17.9013	4.62211	15	0.002294	0.0114	NaN	NaN	NaN	NaN			0.695423	33.4866	25.6058	7.39176	12	0.582418	0.378067	0.169528	0.161894	0.213399	0.202713			-0.232457	16.8763	12.0321	3.10668	15	0.123262	0.155993	0.46205	0.300943	0.678302	0.418356			-0.422223	13.4793
683	Positive Inter Omega Time (-/+ = Previous V/D) (Seconds)								NaN	23.8626	27.55	7.95299	12	0.002587	0.012304	NaN	NaN	NaN	NaN			0.208131	29.5966	32.4467	12.2637	7	0.033666	0.066321	0.70231	0.3817	0.482416	0.347063			-0.078329	21.7047	25.0251	7.91363	10	0.043198	0.077512	0.849433	0.426697	0.869066	0.482135			-0.547044	8.7916
684	Negative Inter Omega Time (-/+ = Previous V/D) (Seconds)								NaN	-18.2418	18.9271	5.98527	10	0.013232	0.03502	NaN	NaN	NaN	NaN			-0.657153	-30.6798	19.6583	6.21649	10	0.603552	0.38704	0.166686	0.159964	0.212294	0.202019			0.266969	-13.1888	8.70065	2.32535	14	0.228579	0.231517	0.446923	0.296638	0.792171	0.458132			0.158921	-15.2339
685	Inter Omega Distance (-/+ = Previous V/D) (Microns)								NaN	649.537	3376.18	871.727	15	0.003143	0.013331	NaN	NaN	NaN	NaN			-0.654848	-1561.35	5669.42	1636.62	12	0.968955	0.491933	0.249475	0.208436	0.294136	0.252849			-0.286339	-317.196	2970.23	766.911	15	0.001139	0.007114	0.412213	0.28185	0.12486	0.135877			-0.57388	-1287.99
686	Absolute Inter Omega Distance (-/+ = Previous V/D) (Microns)								NaN	2398.43	2607.61	673.282	15	0.000174	0.002181	NaN	NaN	NaN	NaN			1.04234	5116.44	4380.07	1264.42	12	0.169156	0.190685	0.07485	0.091454	0.164329	0.166536			-0.064692	2229.74	2208.23	570.164	15	0.000681	0.005283	0.849784	0.426654	0.708923	0.430337			0.411482	3471.41
687	Positive Inter Omega Distance (-/+ = Previous V/D) (Microns)								NaN	2432.9	2960.75	854.695	12	0.001166	0.007242	NaN	NaN	NaN	NaN			0.644617	4341.44	3909.15	1477.52	7	0.32877	0.276137	0.289472	0.228352	0.384457	0.299404			0.068073	2634.44	2924.41	924.779	10	0.025431	0.054702	0.874496	0.433922	0.817483	0.466999			0.009162	2460.02
688	Negative Inter Omega Distance (-/+ = Previous V/D) (Microns)								NaN	-2121.71	1658.22	524.376	10	0.604545	0.387065	NaN	NaN	NaN	NaN			-1.80329	-5111.97	4914.92	1554.23	10	0.036394	0.06934	0.095517	0.109825	0.344704	0.279572			0.243471	-1717.99	1231.9	329.238	14	0.076959	0.117631	0.523744	0.326303	0.792171	0.457886			-1.13829	-4009.25
689	Upsilon Turns Frequency (Hz)								NaN	0.014465	0.01914	0.003828	25	3.4e-05	0.001068	NaN	NaN	NaN	NaN			-0.406847	0.006678	0.007132	0.001595	20	0.008257	0.024974	0.069596	0.086886	0.166819	0.168583			-0.221347	0.010228	0.01194	0.002145	31	0.000847	0.006067	0.340316	0.250239	0.350258	0.281951			1.26922	0.038757
690	Upsilon Turns Time Ratio (No Units)								NaN	0.032495	0.032322	0.006464	25	0.009196	0.026912	NaN	NaN	NaN	NaN			-0.56043	0.014381	0.016254	0.003635	20	0.013708	0.035852	0.019492	0.03346	0.076024	0.094374			-0.266942	0.023867	0.027574	0.004952	31	0.00105	0.006835	0.294736	0.230453	0.259981	0.234541			0.507641	0.048903
691	Upsilon Turn Time (-/+ = V/D Inside) (Seconds)								NaN	1.12312	5.13553	1.17817	19	0.022135	0.049584	NaN	NaN	NaN	NaN			-0.179619	0.200682	2.61324	0.754376	12	0.614533	0.38977	0.515037	0.32232	0.792081	0.458326			-0.003846	1.10337	4.40416	1.03807	18	0.006173	0.020563	0.990036	0.463423	0.77283	0.451802			-0.198378	0.104345
692	Absolute Upsilon Turn Time (-/+ = V/D Inside) (Seconds)								NaN	3.50706	3.89143	0.892754	19	0.000232	0.002636	NaN	NaN	NaN	NaN			-0.305983	2.31635	1.15015	0.332019	12	0.054006	0.089517	0.224046	0.194524	0.887113	0.483916			-0.031587	3.38414	3.45479	0.814301	18	0.000472	0.004211	0.919559	0.445845	1	0.514465			-0.543951	1.39031
693	Positive Upsilon Turn Time (-/+ = V/D Inside) (Seconds)								NaN	3.56272	4.10808	1.13938	13	0.001963	0.010392	NaN	NaN	NaN	NaN			-0.374959	2.02236	0.856783	0.302918	8	0.186176	0.201297	0.21297	0.18758	0.971115	0.509592			-0.104799	3.1322	3.64897	0.942161	15	0.000315	0.003276	0.773374	0.40281	0.678402	0.418178			-0.525781	1.40277
694	Negative Upsilon Turn Time (-/+ = V/D Inside) (Seconds)								NaN	-2.3509	2.81156	0.811628	12	0.000146	0.002094	NaN	NaN	NaN	NaN			-0.008452	-2.37467	1.47712	0.603031	6	0.129464	0.159935	0.981542	0.461887	0.437083	0.326224			-0.179863	-2.8566	3.17265	0.879936	13	0.000227	0.00261	0.676635	0.374425	0.462764	0.336751			0.320038	-1.45109
695	Inter Upsilon Time (-/+ = Previous V/D) (Seconds)								NaN	15.9055	49.0315	13.5989	13	0.174387	0.193889	NaN	NaN	NaN	NaN			-0.073081	12.3222	35.736	13.5069	7	0.284858	0.257749	0.854038	0.427031	0.874074	0.481933			-0.328723	-0.212317	66.3346	17.7287	14	0.078922	0.118842	0.477699	0.308049	0.789551	0.458093			-0.282371	2.06038
696	Absolute Inter Upsilon Time (-/+ = Previous V/D) (Seconds)								NaN	36.945	36.4177	10.1004	13	0.018072	0.042763	NaN	NaN	NaN	NaN			-0.047545	35.2136	20.715	7.82953	7	0.741487	0.434943	0.893743	0.438121	0.751265	0.444019			0.437106	52.8634	43.2025	11.5464	14	0.102967	0.13844	0.309448	0.236643	0.215932	0.204938			-0.245344	28.0102
697	Positive Inter Upsilon Time (-/+ = Previous V/D) (Seconds)								NaN	39.2032	43.092	13.6269	10	0.052903	0.088289	NaN	NaN	NaN	NaN			-0.092139	35.2328	29.9805	12.2395	6	0.385226	0.303359	0.831624	0.420786	1	0.51422			0.159491	46.076	30.2963	9.13467	11	0.575872	0.376023	0.680833	0.37547	0.378738	0.297534			-0.31681	25.5513
698	Negative Inter Upsilon Time (-/+ = Previous V/D) (Seconds)								NaN	-25.5533	16.0758	6.07606	7	0.53895	0.364323	NaN	NaN	NaN	NaN			-1.2428	-45.5322	41.8371	24.1547	3	NaN	NaN	0.498175	0.314798	0.516667	0.360849			-1.24686	-45.5974	49.6354	15.6961	10	0.008445	0.025416	0.25767	0.21273	0.600884	0.393854			0.20931	-22.1885
699	Inter Upsilon Distance (-/+ = Previous V/D) (Microns)								NaN	1041.07	6245.44	1732.17	13	0.619123	0.391051	NaN	NaN	NaN	NaN			0.287163	2834.52	6855.54	2591.15	7	0.025478	0.054754	0.576173	0.346994	0.691947	0.424581			-0.165334	8.4795	8494.19	2270.17	14	0.084898	0.124755	0.720835	0.388735	0.827143	0.470022			-0.132961	210.665
700	Absolute Inter Upsilon Distance (-/+ = Previous V/D) (Microns)								NaN	5119.93	3801.29	1054.29	13	0.829492	0.459239	NaN	NaN	NaN	NaN			0.341988	6419.93	5258.42	1987.5	7	0.584535	0.379038	0.576853	0.346975	0.691947	0.42434			0.709197	7815.8	5620.3	1502.09	14	0.03976	0.073454	0.155414	0.152447	0.234483	0.217931			0.34749	6440.85
701	Positive Inter Upsilon Distance (-/+ = Previous V/D) (Microns)								NaN	4660.72	3777.18	1194.45	10	0.968185	0.491953	NaN	NaN	NaN	NaN			0.602454	6936.3	6508.23	2656.98	6	0.781324	0.446165	0.460084	0.300666	0.712787	0.432195			0.843272	7845.91	5359.06	1615.82	11	0.866504	0.467195	0.130381	0.134239	0.217832	0.206014			0.364572	6037.77
702	Negative Inter Upsilon Distance (-/+ = Previous V/D) (Microns)								NaN	-4686.12	3803.93	1437.75	7	0.098004	0.135894	NaN	NaN	NaN	NaN			-0.898545	-8104.12	9633.39	5561.84	3	NaN	NaN	0.60575	0.356011	1	0.513974			-0.676891	-7260.96	6519.43	2061.63	10	0.017713	0.042325	0.322224	0.242047	0.314788	0.263039			-0.233064	-5572.68
703	Path Range (Microns)								NaN	1462.08	1136.4	227.279	25	0.032482	0.065256	NaN	NaN	NaN	NaN			1.13287	2749.47	1257.06	281.087	20	0.781178	0.446186	0.000994	0.003077	0.000819	0.002871			0.681177	2236.17	1507.29	270.718	31	0.032204	0.064859	0.032885	0.050335	0.04435	0.061431			1.06342	2670.55
704	Forward Path Range (Microns)								NaN	1481.73	1111.46	222.292	25	0.033056	0.065598	NaN	NaN	NaN	NaN			1.14323	2752.38	1200.27	268.388	20	0.539868	0.364438	0.00077	0.002502	0.000754	0.002678			0.744929	2309.68	1485.72	266.844	31	0.041557	0.075738	0.020689	0.03478	0.024993	0.040088			1.10125	2705.72
705	Paused Path Range (Microns)								NaN	1135.5	1377.18	324.605	18	6.9e-05	0.00144	NaN	NaN	NaN	NaN			0.213118	1429	880.346	265.434	11	0.551072	0.36782	0.489964	0.31224	0.156828	0.161211			0.604273	1967.69	2042.93	425.981	23	9.7e-05	0.001632	0.128449	0.133235	0.071937	0.090765			0.369616	1644.53
706	Backward Path Range (Microns)								NaN	1530.31	1664.93	392.427	18	0.001472	0.008555	NaN	NaN	NaN	NaN			0.435836	2255.95	1534.64	396.243	15	0.088054	0.126565	0.202898	0.182333	0.037625	0.054575			0.385035	2171.37	1836.31	360.13	26	0.004362	0.016314	0.236025	0.201163	0.162587	0.16555			0.501042	2364.51
707	Worm Dwelling (Seconds)								NaN	NaN	NaN	NaN	0	NaN	NaN	NaN	NaN	NaN	NaN			NaN	NaN	NaN	NaN	0	NaN	NaN	NaN	NaN	NaN	NaN			NaN	NaN	NaN	NaN	0	NaN	NaN	NaN	NaN	NaN	NaN			NaN	NaN
708	Head Dwelling (Seconds)								NaN	NaN	NaN	NaN	0	NaN	NaN	NaN	NaN	NaN	NaN			NaN	NaN	NaN	NaN	0	NaN	NaN	NaN	NaN	NaN	NaN			NaN	NaN	NaN	NaN	0	NaN	NaN	NaN	NaN	NaN	NaN			NaN	NaN
709	Midbody Dwelling (Seconds)								NaN	NaN	NaN	NaN	0	NaN	NaN	NaN	NaN	NaN	NaN			NaN	NaN	NaN	NaN	0	NaN	NaN	NaN	NaN	NaN	NaN			NaN	NaN	NaN	NaN	0	NaN	NaN	NaN	NaN	NaN	NaN			NaN	NaN
710	Tail Dwelling (Seconds)								NaN	NaN	NaN	NaN	0	NaN	NaN	NaN	NaN	NaN	NaN			NaN	NaN	NaN	NaN	0	NaN	NaN	NaN	NaN	NaN	NaN			NaN	NaN	NaN	NaN	0	NaN	NaN	NaN	NaN	NaN	NaN			NaN	NaN
711	Path Curvature (-/+ = V/D Inside) (Radians/Microns)								NaN	0.0035	0.004761	0.000952	25	0.000148	0.002048	NaN	NaN	NaN	NaN			-0.44055	0.001403	0.002268	0.000507	20	8.5e-05	0.001588	0.05974	0.077665	0.002875	0.007853			0.063178	0.003801	0.007246	0.001301	31	2e-06	0.00015	0.852753	0.427265	0.520362	0.362724			-0.345228	0.001857
712	Absolute Path Curvature (-/+ = V/D Inside) (Radians/Microns)								NaN	0.088319	0.113438	0.022688	25	8.7e-05	0.0016	NaN	NaN	NaN	NaN			-0.349339	0.048691	0.096574	0.021595	20	1e-06	0.000127	0.212644	0.187632	0.045647	0.063066			-0.129546	0.073623	0.11945	0.021454	31	0	7e-05	0.639853	0.36548	0.409891	0.313317			-0.626371	0.017265
713	Positive Path Curvature (-/+ = V/D Inside) (Radians/Microns)								NaN	0.081403	0.108909	0.021782	25	6e-05	0.001413	NaN	NaN	NaN	NaN			-0.360096	0.042185	0.088956	0.019891	20	1e-06	0.000122	0.19069	0.174908	0.030886	0.047018			-0.148094	0.065274	0.111782	0.020077	31	0	5.5e-05	0.588444	0.350916	0.364674	0.289657			-0.608069	0.015179
714	Negative Path Curvature (-/+ = V/D Inside) (Radians/Microns)								NaN	-0.100199	0.119882	0.023976	25	8.8e-05	0.001572	NaN	NaN	NaN	NaN			0.330212	-0.060613	0.105402	0.023569	20	2e-06	0.000167	0.245558	0.206046	0.032705	0.048752			0.104334	-0.087691	0.129291	0.023221	31	1e-06	0.000112	0.70936	0.384247	0.347496	0.2812			0.654026	-0.021793
715	Forward Path Curvature (-/+ = V/D Inside) (Radians/Microns)								NaN	0.00611	0.006949	0.00139	25	2.4e-05	0.000936	NaN	NaN	NaN	NaN			-0.552634	0.002269	0.001595	0.000357	20	0.131402	0.161591	0.01247	0.023701	0.006795	0.015172			-0.425228	0.003155	0.002696	0.000484	31	7.4e-05	0.001456	0.053802	0.072357	0.060256	0.078799			-0.518364	0.002507
716	Absolute Forward Path Curvature (-/+ = V/D Inside) (Radians/Microns)								NaN	0.026419	0.017211	0.003442	25	0.046435	0.080704	NaN	NaN	NaN	NaN			-0.671897	0.014855	0.005945	0.001329	20	0.003775	0.014801	0.003769	0.009257	0.015962	0.028921			-0.569115	0.016624	0.007974	0.001432	31	0.001714	0.009531	0.013065	0.024451	0.022937	0.037863			-0.86835	0.011473
717	Positive Forward Path Curvature (-/+ = V/D Inside) (Radians/Microns)								NaN	0.02421	0.019479	0.003896	25	0.001044	0.006871	NaN	NaN	NaN	NaN			-0.634481	0.011851	0.005043	0.001128	20	0.00282	0.012578	0.005002	0.011695	0.012379	0.024092			-0.529859	0.013889	0.006881	0.001236	31	0.003162	0.013299	0.017317	0.030981	0.032143	0.048452			-0.741144	0.009773
718	Negative Forward Path Curvature (-/+ = V/D Inside) (Radians/Microns)								NaN	-0.032819	0.016109	0.003222	25	0.378302	0.300531	NaN	NaN	NaN	NaN			0.617993	-0.022864	0.00854	0.00191	20	0.013448	0.035247	0.011442	0.022537	0.0217	0.036153			0.576414	-0.023533	0.011388	0.002045	31	0.003487	0.014268	0.019326	0.033234	0.019263	0.032856			1.03484	-0.016149
719	Paused Path Curvature (-/+ = V/D Inside) (Radians/Microns)								NaN	0.007172	0.036179	0.008527	18	0.125044	0.156862	NaN	NaN	NaN	NaN			-0.854675	-0.023749	0.068433	0.020633	11	0.050542	0.086483	0.188555	0.173767	0.14408	0.150844			-0.173135	0.000908	0.074339	0.015501	23	0.000808	0.005964	0.725522	0.389754	0.762569	0.447261			1.04584	0.045009
720	Absolute Paused Path Curvature (-/+ = V/D Inside) (Radians/Microns)								NaN	0.305653	0.198045	0.04668	18	0.041179	0.075332	NaN	NaN	NaN	NaN			-0.060701	0.293632	0.174381	0.052578	11	0.440508	0.329421	0.865708	0.431097	0.98207	0.511352			0.046174	0.314798	0.174703	0.036428	23	0.012143	0.033446	0.878171	0.434199	0.486326	0.34871			-0.24519	0.257094
721	Positive Paused Path Curvature (-/+ = V/D Inside) (Radians/Microns)								NaN	0.320991	0.187517	0.044198	18	0.033862	0.066546	NaN	NaN	NaN	NaN			-0.166835	0.289707	0.217759	0.065657	11	0.723717	0.428546	0.697086	0.380132	0.486007	0.348947			-0.004132	0.320216	0.185887	0.03876	23	0.084496	0.124314	0.989555	0.46342	0.742625	0.441336			-0.084845	0.305081
722	Negative Paused Path Curvature (-/+ = V/D Inside) (Radians/Microns)								NaN	-0.296064	0.206827	0.04875	18	0.042664	0.077121	NaN	NaN	NaN	NaN			-0.027634	-0.301779	0.162981	0.049141	11	0.922194	0.479695	0.93485	0.448354	0.874998	0.481209			-0.056844	-0.307821	0.182251	0.038002	23	0.072069	0.11163	0.850274	0.42668	0.590203	0.39018			0.408441	-0.211587
723	Backward Path Curvature (-/+ = V/D Inside) (Radians/Microns)								NaN	-0.004781	0.01141	0.002689	18	0.027073	0.057074	NaN	NaN	NaN	NaN			-0.46705	-0.01011	0.009214	0.002379	15	0.235725	0.235329	0.147876	0.146378	0.356552	0.285524			-0.513486	-0.01064	0.010032	0.001967	26	0.122263	0.155051	0.087827	0.102188	0.237369	0.220423			0.180426	-0.002722
724	Absolute Backward Path Curvature (-/+ = V/D Inside) (Radians/Microns)								NaN	0.031317	0.014814	0.003492	18	0.086445	0.125888	NaN	NaN	NaN	NaN			-0.432576	0.024909	0.013447	0.003472	15	0.888107	0.470303	0.202796	0.182409	0.270145	0.240485			0.065155	0.032282	0.013763	0.002699	26	0.68467	0.415737	0.828157	0.41925	0.624597	0.403985			-0.809618	0.019324
725	Positive Backward Path Curvature (-/+ = V/D Inside) (Radians/Microns)								NaN	0.039819	0.021628	0.005098	18	0.164575	0.188222	NaN	NaN	NaN	NaN			-0.515385	0.028672	0.016797	0.004337	15	0.029414	0.060542	0.105947	0.116592	0.092722	0.108826			-0.209288	0.035293	0.019353	0.003795	26	0.641367	0.398181	0.481195	0.309689	0.511542	0.360074			-0.655994	0.025631
726	Negative Backward Path Curvature (-/+ = V/D Inside) (Radians/Microns)								NaN	-0.028412	0.014935	0.00352	18	0.16248	0.186879	NaN	NaN	NaN	NaN			0.274156	-0.024317	0.014142	0.003651	15	0.822561	0.457796	0.425764	0.287886	0.395523	0.30537			-0.378127	-0.034059	0.021152	0.004148	26	0.000675	0.005252	0.305209	0.235433	0.410205	0.31289			0.803566	-0.01641
[truncated: 9 more columns]

## Sheet: OH15913_statistics
									daf-7(e1372)EtOH													OH15913EtOH													OH15913IAA													daf-7(e1372)EtOH L3s
Feature #	Feature Data								Z-Score	Mean	S.D.	SEM	N	p(Normal)	q(Normal)	p(T-Test)	q(T-Test)	p(Wilcoxon)	q(Wilcoxon)			Z-Score	Mean	S.D.	SEM	N	p(Normal)	q(Normal)	p(T-Test)	q(T-Test)	p(Wilcoxon)	q(Wilcoxon)			Z-Score	Mean	S.D.	SEM	N	p(Normal)	q(Normal)	p(T-Test)	q(T-Test)	p(Wilcoxon)	q(Wilcoxon)			Z-Score	Mean
1	Length (Microns)								NaN	610.349	17.8328	2.85553	39	0.559288	0.283969	NaN	NaN	NaN	NaN			1.06948	629.421	20.0088	3.53709	32	0.665384	0.316453	8.7e-05	0.000182	0.000203	0.000353			2.51765	655.246	61.1751	10.3405	35	0.041463	0.043284	0.000156	0.000314	0.000121	0.000226			-6.6743	491.328
2	Forward Length (Microns)								NaN	608.361	17.6187	2.82125	39	0.404971	0.232952	NaN	NaN	NaN	NaN			1.16773	628.935	20.129	3.55833	32	0.633419	0.307898	2.7e-05	6.4e-05	7.2e-05	0.000145			2.67422	655.477	61.313	10.3638	35	0.039804	0.04205	8.5e-05	0.000177	8.1e-05	0.00016			-6.65691	491.074
3	Paused Length (Microns)								NaN	609.957	16.5254	2.83408	34	0.229379	0.157178	NaN	NaN	NaN	NaN			1.09372	628.032	19.5869	3.84131	26	0.346559	0.21027	0.00042	0.000764	0.000495	0.000768			1.44272	633.799	54.4357	14.5486	14	0.857402	0.366828	0.130037	0.100055	0.104848	0.072775			-5.4645	519.654
4	Backward Length (Microns)								NaN	612.239	16.9523	3.69929	21	0.556644	0.28404	NaN	NaN	NaN	NaN			0.857791	626.781	21.0153	4.28972	24	0.741758	0.340174	0.013839	0.015803	0.010483	0.010553			2.51232	654.829	60.4345	10.2153	35	0.063139	0.059531	0.000319	0.0006	0.002316	0.002841			-7.07397	492.319
5	Head Width (Microns)								NaN	18.1127	1.23489	0.19774	39	0.325573	0.20055	NaN	NaN	NaN	NaN			0.914491	19.242	1.26647	0.223883	32	0.474365	0.258451	0.00034	0.000637	0.000255	0.000431			2.19196	20.8196	2.55196	0.43136	35	0.129714	0.104165	1e-06	2e-06	4.3e-05	9.1e-05			0.360743	18.5582
6	Forward Head Width (Microns)								NaN	18.7833	1.00462	0.160868	39	0.701576	0.327795	NaN	NaN	NaN	NaN			0.687223	19.4737	1.30071	0.229934	32	0.365731	0.217812	0.01691	0.01869	0.010476	0.010559			2.49729	21.2922	2.47894	0.419017	35	0.180425	0.131935	1e-06	4e-06	2.3e-05	5.5e-05			-0.021079	18.7622
7	Paused Head Width (Microns)								NaN	17.5029	1.33842	0.229537	34	0.018614	0.023175	NaN	NaN	NaN	NaN			1.06594	18.9296	1.37544	0.269746	26	0.008806	0.012515	0.00018	0.000357	9.6e-05	0.000182			1.35642	19.3183	2.81354	0.75195	14	0.317128	0.197672	0.035104	0.034925	0.100078	0.06976			1.37461	19.3427
8	Backward Head Width (Microns)								NaN	17.1739	1.54098	0.33627	21	0.762411	0.346206	NaN	NaN	NaN	NaN			0.820971	18.439	1.47911	0.301921	24	0.348447	0.210822	0.007723	0.009683	0.010483	0.01054			1.11837	18.8973	3.23156	0.546233	35	0.551612	0.282588	0.009667	0.011726	0.049621	0.038809			0.22393	17.5189
9	Midbody Width (Microns)								NaN	28.8426	1.88813	0.302342	39	0.002049	0.003995	NaN	NaN	NaN	NaN			0.837316	30.4235	1.69234	0.299166	32	0.033568	0.036701	0.000408	0.000747	0.000101	0.00019			2.25872	33.1073	3.47411	0.587231	35	0.057392	0.055407	0	0	0	1e-06			1.0195	30.7675
10	Forward Midbody Width (Microns)								NaN	29.0036	1.80727	0.289395	39	0.00122	0.002687	NaN	NaN	NaN	NaN			0.833129	30.5093	1.65732	0.292975	32	0.073308	0.066844	0.000499	0.000884	0.000161	0.000289			2.27593	33.1168	3.48028	0.588276	35	0.054785	0.053128	0	0	1e-06	3e-06			0.998702	30.8085
11	Paused Midbody Width (Microns)								NaN	28.5919	2.22043	0.380801	34	0.00817	0.011829	NaN	NaN	NaN	NaN			0.663724	30.0656	1.91079	0.374737	26	0.029142	0.032486	0.007787	0.009735	0.006778	0.007139			1.43528	31.7788	3.78462	1.01148	14	0.862443	0.368172	0.009064	0.011099	0.006717	0.007102			1.69127	32.3472
12	Backward Midbody Width (Microns)								NaN	28.8762	1.50984	0.329475	21	0.824029	0.359937	NaN	NaN	NaN	NaN			0.690954	29.9194	1.77486	0.362291	24	0.004641	0.007363	0.038909	0.038201	0.057474	0.043741			2.74603	33.0223	3.47381	0.587182	35	0.080776	0.071795	0	0	3.1e-05	7.1e-05			1.12884	30.5806
13	Tail Width (Microns)								NaN	14.4071	1.05307	0.168627	39	0.368832	0.218785	NaN	NaN	NaN	NaN			0.628193	15.0686	1.12909	0.199597	32	0.420848	0.239385	0.013802	0.015801	0.003656	0.004207			2.81004	17.3663	2.30241	0.389178	35	0.511776	0.270619	0	0	0	1e-06			0.966342	15.4247
14	Forward Tail Width (Microns)								NaN	14.3517	0.975857	0.156262	39	0.19901	0.141159	NaN	NaN	NaN	NaN			0.656201	14.992	1.07705	0.190397	32	0.151169	0.116104	0.011592	0.013583	0.001772	0.00229			2.64708	16.9349	2.29546	0.388003	35	0.281452	0.182475	0	1e-06	2e-06	6e-06			1.02092	15.348
15	Paused Tail Width (Microns)								NaN	14.3104	1.25693	0.215562	34	0.220354	0.152123	NaN	NaN	NaN	NaN			0.606399	15.0726	1.31501	0.257894	26	0.221634	0.15241	0.02748	0.028313	0.021179	0.0192			1.43805	16.1179	2.15095	0.574866	14	0.948788	0.388027	0.009166	0.011209	0.004418	0.004939			2.2166	17.0965
16	Backward Tail Width (Microns)								NaN	15.5465	1.95242	0.426052	21	0.004122	0.006715	NaN	NaN	NaN	NaN			-0.174408	15.206	1.47497	0.301076	24	0.500268	0.267748	0.517982	0.281745	0.741486	0.324101			1.77593	19.0139	2.80429	0.474011	35	0.378352	0.222458	1e-06	5e-06	4.2e-05	9.1e-05			0.179834	15.8976
17	Area (Microns≤)								NaN	11386.9	952.553	152.531	39	0.232209	0.158669	NaN	NaN	NaN	NaN			1.2204	12549.4	1098.03	194.106	32	0.033507	0.036656	1.4e-05	3.7e-05	2.8e-05	6.5e-05			3.54885	14767.4	3079.22	520.483	35	0.462662	0.254435	0	1e-06	0	2e-06			-1.50238	9955.83
18	Forward Area (Microns≤)								NaN	11505.2	919.318	147.209	39	0.174014	0.128556	NaN	NaN	NaN	NaN			1.17802	12588.1	1090.64	192.8	32	0.038207	0.040987	3.5e-05	8.2e-05	6.5e-05	0.000133			3.56343	14781.1	3071.99	519.26	35	0.443591	0.247956	0	1e-06	1e-06	5e-06			-1.66567	9973.88
19	Paused Area (Microns≤)								NaN	11209.9	1026.17	175.987	34	0.894041	0.375378	NaN	NaN	NaN	NaN			1.11933	12358.5	1173.3	230.103	26	0.054138	0.052527	0.000234	0.000453	0.000585	0.000874			2.10325	13368.2	2794.68	746.91	14	0.518441	0.272656	0.013487	0.015499	0.014754	0.014141			0.033393	11244.1
20	Backward Area (Microns≤)								NaN	11478.4	849.19	185.308	21	0.55855	0.284041	NaN	NaN	NaN	NaN			0.892896	12236.6	1142.59	233.231	24	0.010922	0.01492	0.014679	0.016656	0.031559	0.026529			3.80521	14709.7	3087.25	521.841	35	0.730871	0.336695	1e-06	2e-06	3.9e-05	8.5e-05			-1.88833	9874.84
21	Area/Length (Microns)								NaN	18.6534	1.39009	0.222592	39	0.003446	0.005794	NaN	NaN	NaN	NaN			0.909222	19.9173	1.3162	0.232674	32	0.162438	0.122478	0.000206	0.000401	6.5e-05	0.000133			2.65394	22.3426	2.87832	0.486524	35	0.084336	0.074346	0	0	0	1e-06			1.09763	20.1792
22	Forward Area/Length (Microns)								NaN	18.9069	1.3134	0.210313	39	0.002937	0.005112	NaN	NaN	NaN	NaN			0.82843	19.995	1.30072	0.229937	32	0.460815	0.253923	0.000857	0.001423	0.000266	0.000449			2.6272	22.3575	2.87313	0.485648	35	0.075943	0.068793	0	0	1e-06	3e-06			1.0056	20.2277
23	Paused Area/Length (Microns)								NaN	18.3796	1.61099	0.276282	34	0.058205	0.056107	NaN	NaN	NaN	NaN			0.793445	19.6579	1.48547	0.291324	26	0.101288	0.085967	0.002377	0.003522	0.003375	0.003928			1.58472	20.9326	2.9504	0.788527	14	0.649821	0.31289	0.00743	0.009393	0.007191	0.007525			2.02145	21.6362
24	Backward Area/Length (Microns)								NaN	18.7447	1.17565	0.256547	21	0.908462	0.377914	NaN	NaN	NaN	NaN			0.643161	19.5008	1.36888	0.279422	24	0.026451	0.030448	0.052597	0.048908	0.067035	0.049637			2.99428	22.2649	2.89035	0.488558	35	0.160657	0.12156	0	0	3.4e-05	7.6e-05			1.04633	19.9748
25	Width/Length (No Units)								NaN	0.047292	0.00319	0.000511	39	8.7e-05	0.000352	NaN	NaN	NaN	NaN			0.329947	0.048344	0.002131	0.000377	32	0.640749	0.310682	0.102	0.08312	0.02938	0.025004			1.03519	0.050594	0.003616	0.000611	35	0.201757	0.142585	9.6e-05	0.000199	5.1e-05	0.000108			4.82126	0.06267
26	Forward Width/Length (No Units)								NaN	0.047706	0.003019	0.000483	39	4.6e-05	0.000214	NaN	NaN	NaN	NaN			0.269007	0.048519	0.00207	0.000366	32	0.713964	0.330951	0.184958	0.131271	0.05434	0.041901			0.956308	0.050594	0.003678	0.000622	35	0.348713	0.210851	0.000493	0.000876	0.000287	0.000476			4.99371	0.062784
27	Paused Width/Length (No Units)								NaN	0.046919	0.003878	0.000665	34	0.002149	0.00412	NaN	NaN	NaN	NaN			0.246806	0.047876	0.002494	0.000489	26	0.817751	0.358083	0.25123	0.162953	0.079633	0.057109			0.833028	0.050149	0.004079	0.00109	14	0.107402	0.089858	0.018658	0.020322	0.020075	0.018402			3.95917	0.062271
28	Backward Width/Length (No Units)								NaN	0.047193	0.002489	0.000543	21	0.530348	0.27689	NaN	NaN	NaN	NaN			0.220345	0.047741	0.002202	0.000449	24	0.481382	0.260444	0.441113	0.252014	0.640936	0.293112			1.32119	0.050481	0.003446	0.000582	35	0.320105	0.198443	0.000132	0.000269	0.000757	0.001086			6.01152	0.062157
29	Head Bend Mean (-/+ = V/D Inside) (Degrees)								NaN	1.51177	5.67071	0.90804	39	0	2e-06	NaN	NaN	NaN	NaN			-0.455676	-1.07224	2.74867	0.485901	32	0.000286	0.000911	0.014966	0.01696	0.001238	0.001657			-0.251638	0.084804	2.85687	0.482899	35	0.45699	0.252533	0.170659	0.123269	0.251124	0.147586			-0.116541	0.850903
30	Absolute Head Bend Mean (-/+ = V/D Inside) (Degrees)								NaN	21.8029	7.7037	1.23358	39	0.391427	0.228002	NaN	NaN	NaN	NaN			0.269874	23.8819	4.27943	0.756503	32	0.257318	0.170245	0.155882	0.114816	0.106941	0.073853			0.866401	28.4774	4.16571	0.704134	35	0.536525	0.27854	1.6e-05	4e-05	1.2e-05	3.1e-05			0.549622	26.037
31	Positive Head Bend Mean (-/+ = V/D Inside) (Degrees)								NaN	22.0904	8.06037	1.29069	39	0.388551	0.227352	NaN	NaN	NaN	NaN			0.209024	23.7752	4.51426	0.798017	32	0.138055	0.109101	0.271197	0.173395	0.21842	0.133332			0.776746	28.3512	4.25084	0.718523	35	0.910151	0.377886	8e-05	0.000169	3.9e-05	8.5e-05			0.50659	26.1737
32	Negative Head Bend Mean (-/+ = V/D Inside) (Degrees)								NaN	-21.3887	7.07865	1.13349	39	0.52324	0.274659	NaN	NaN	NaN	NaN			-0.373355	-24.0316	4.43659	0.784285	32	0.178835	0.131267	0.059596	0.053907	0.050138	0.039176			-1.01011	-28.5389	4.51288	0.762815	35	0.769476	0.347704	2e-06	6e-06	3e-06	9e-06			-0.623163	-25.7999
33	Forward Head Bend Mean (-/+ = V/D Inside) (Degrees)								NaN	3.58911	10.8471	1.73693	39	0	3e-06	NaN	NaN	NaN	NaN			-0.40162	-0.767307	2.80932	0.496622	32	0.011817	0.01592	0.020118	0.021468	0.010829	0.010862			-0.344295	-0.145491	2.66582	0.450606	35	0.388837	0.227245	0.043393	0.04187	0.126871	0.084971			-0.26037	0.764848
34	Absolute Forward Head Bend Mean (-/+ = V/D Inside) (Degrees)								NaN	28.8277	6.59394	1.05587	39	0.050553	0.050153	NaN	NaN	NaN	NaN			-0.418496	26.0682	3.60887	0.637965	32	0.037703	0.040537	0.028966	0.02954	0.122889	0.082709			-0.010885	28.756	3.5994	0.60841	35	0.132245	0.105498	0.953229	0.418242	0.4816	0.240048			-0.321839	26.7055
35	Positive Forward Head Bend Mean (-/+ = V/D Inside) (Degrees)								NaN	29.7584	6.78781	1.08692	39	0.038503	0.041282	NaN	NaN	NaN	NaN			-0.618337	25.5613	4.19539	0.741647	32	0.900864	0.376125	0.002199	0.003291	0.014519	0.013949			-0.197817	28.4157	3.89095	0.657691	35	0.591819	0.293716	0.294663	0.184709	0.803351	0.341853			-0.445339	26.7356
36	Negative Forward Head Bend Mean (-/+ = V/D Inside) (Degrees)								NaN	-26.7008	5.51161	0.906103	37	0.628275	0.307092	NaN	NaN	NaN	NaN			0.037745	-26.4928	3.53687	0.625236	32	0.694598	0.325477	0.850731	0.390271	0.889943	0.363613			-0.431	-29.0763	3.81585	0.644996	35	0.143251	0.111659	0.03651	0.036163	0.025695	0.02245			0.019817	-26.5916
37	Paused Head Bend Mean (-/+ = V/D Inside) (Degrees)								NaN	1.14028	9.00905	1.54504	34	7e-06	6.7e-05	NaN	NaN	NaN	NaN			-0.177801	-0.461536	9.57296	1.87741	26	0.001165	0.002605	0.512922	0.279501	0.229802	0.138528			-0.922026	-7.1663	16.6685	4.45486	14	0.210308	0.147339	0.096956	0.079808	0.109796	0.075381			-1.39447	-11.4226
38	Absolute Paused Head Bend Mean (-/+ = V/D Inside) (Degrees)								NaN	15.889	9.14441	1.56825	34	0.000495	0.001352	NaN	NaN	NaN	NaN			0.292094	18.56	8.16973	1.60221	26	0.644614	0.31201	0.238488	0.156615	0.06991	0.051395			0.928182	24.3766	8.97097	2.39759	14	0.037881	0.040706	0.006652	0.008543	0.001228	0.001652			0.848414	23.6472
39	Positive Paused Head Bend Mean (-/+ = V/D Inside) (Degrees)								NaN	15.806	9.85859	1.71616	33	0.000296	0.000929	NaN	NaN	NaN	NaN			0.230732	18.0806	8.07682	1.58399	26	0.415001	0.236684	0.334184	0.205319	0.124932	0.083809			0.575824	21.4828	10.1183	2.92091	12	0.255568	0.169492	0.110075	0.088257	0.023118	0.020572			-0.056653	15.2474
40	Negative Paused Head Bend Mean (-/+ = V/D Inside) (Degrees)								NaN	-15.1992	7.81249	1.33983	34	0.013243	0.017464	NaN	NaN	NaN	NaN			-0.349119	-17.9267	8.8238	1.76476	25	0.082383	0.07279	0.224332	0.150517	0.099153	0.069291			-1.12677	-24.0021	9.30632	2.58111	13	0.743964	0.34014	0.006982	0.008928	0.001764	0.002282			-1.50963	-26.9932
41	Backward Head Bend Mean (-/+ = V/D Inside) (Degrees)								NaN	-0.896278	7.7733	1.69627	21	0.029122	0.032539	NaN	NaN	NaN	NaN			-0.348524	-3.60546	7.52018	1.53505	24	0.098008	0.083807	0.243017	0.158659	0.190816	0.119322			0.270458	1.20607	7.65002	1.29309	35	0.000188	0.000657	0.329984	0.203017	0.825859	0.348539			0.317466	1.57148
42	Absolute Backward Head Bend Mean (-/+ = V/D Inside) (Degrees)								NaN	20.7986	4.69651	1.02486	21	0.367168	0.218467	NaN	NaN	NaN	NaN			0.164474	21.5711	4.0614	0.829031	24	0.227399	0.155877	0.56118	0.297832	0.828884	0.349097			1.25859	26.7096	7.58891	1.28276	35	0.411509	0.235316	0.000692	0.001184	0.000521	0.000798			-0.177729	19.9639
43	Positive Backward Head Bend Mean (-/+ = V/D Inside) (Degrees)								NaN	20.1995	5.13624	1.1485	20	0.589967	0.293173	NaN	NaN	NaN	NaN			-0.084816	19.7639	6.2802	1.28194	24	0.298171	0.189824	0.801421	0.37553	0.953011	0.380847			1.28902	26.8202	7.68903	1.29968	35	0.096923	0.083062	0.000363	0.000673	0.000264	0.000446			0.09484	20.6866
44	Negative Backward Head Bend Mean (-/+ = V/D Inside) (Degrees)								NaN	-20.7789	5.58551	1.21886	21	0.855959	0.36702	NaN	NaN	NaN	NaN			-0.167576	-21.7149	4.72862	0.965226	24	0.004833	0.007592	0.550603	0.294661	0.864514	0.358038			-0.927693	-25.9605	7.98107	1.34905	35	0.279835	0.18167	0.00623	0.008082	0.006112	0.00652			0.303862	-19.0817
45	Neck Bend Mean (-/+ = V/D Inside) (Degrees)								NaN	0.352115	4.05881	0.64993	39	0.876045	0.371037	NaN	NaN	NaN	NaN			-0.3061	-0.890288	3.24503	0.573646	32	0.005903	0.009003	0.156321	0.114951	0.236209	0.141043			-0.020883	0.267356	1.86499	0.315242	35	0.477095	0.259501	0.907022	0.404502	0.930979	0.375149			0.017809	0.424399
46	Absolute Neck Bend Mean (-/+ = V/D Inside) (Degrees)								NaN	17.1341	4.7828	0.765862	39	0.544766	0.280489	NaN	NaN	NaN	NaN			0.565606	19.8393	3.82492	0.676157	32	0.970009	0.391747	0.01003	0.012117	0.011194	0.011159			2.14221	27.3799	4.61116	0.779428	35	0.052409	0.051285	0	0	0	0			0.822676	21.0688
47	Positive Neck Bend Mean (-/+ = V/D Inside) (Degrees)								NaN	17.574	4.16094	0.666284	39	0.704109	0.328109	NaN	NaN	NaN	NaN			0.47408	19.5466	4.03268	0.712885	32	0.341679	0.208353	0.047212	0.044784	0.068742	0.050763			2.35541	27.3747	4.76061	0.80469	35	0.137086	0.108556	0	0	0	0			0.860886	21.1561
48	Negative Neck Bend Mean (-/+ = V/D Inside) (Degrees)								NaN	-16.7319	5.72169	0.916204	39	0.816412	0.358225	NaN	NaN	NaN	NaN			-0.572089	-20.0052	3.89581	0.688688	32	0.342072	0.208527	0.005712	0.007519	0.012761	0.012464			-1.8593	-27.3702	4.64831	0.785707	35	0.041266	0.043101	0	0	0	0			-0.733504	-20.9288
49	Forward Neck Bend Mean (-/+ = V/D Inside) (Degrees)								NaN	2.67026	9.73637	1.55907	39	0	2e-06	NaN	NaN	NaN	NaN			-0.329111	-0.534086	3.35148	0.592464	32	0.009658	0.01344	0.060585	0.054635	0.038047	0.031309			-0.25834	0.154969	1.84437	0.311756	35	0.657575	0.314592	0.121327	0.095067	0.319225	0.178529			-0.244965	0.285192
50	Absolute Forward Neck Bend Mean (-/+ = V/D Inside) (Degrees)								NaN	21.7888	5.99639	0.960191	39	0.000149	0.000545	NaN	NaN	NaN	NaN			-0.138261	20.9598	3.61069	0.638286	32	0.982833	0.395115	0.474732	0.265966	0.733172	0.322875			0.965063	27.5757	4.25347	0.718968	35	0.079795	0.071119	8e-06	2.2e-05	0	1e-06			-0.053466	21.4682
51	Positive Forward Neck Bend Mean (-/+ = V/D Inside) (Degrees)								NaN	21.8066	6.2477	1.00043	39	6.3e-05	0.00028	NaN	NaN	NaN	NaN			-0.237779	20.3211	3.97582	0.702832	32	0.400412	0.231843	0.228721	0.152661	0.167287	0.107645			0.913829	27.516	4.5953	0.776747	35	0.062444	0.059077	2.6e-05	6.2e-05	1e-06	5e-06			-0.063567	21.4095
52	Negative Forward Neck Bend Mean (-/+ = V/D Inside) (Degrees)								NaN	-20.5157	4.27426	0.702684	37	0.375946	0.221514	NaN	NaN	NaN	NaN			-0.205461	-21.3939	3.70362	0.654714	32	0.274109	0.178972	0.363795	0.219598	0.481484	0.240136			-1.66337	-27.6254	4.17174	0.705152	35	0.360446	0.215725	0	0	0	0			-0.22737	-21.4875
53	Paused Neck Bend Mean (-/+ = V/D Inside) (Degrees)								NaN	-0.7366	7.90348	1.35544	34	0.077465	0.069813	NaN	NaN	NaN	NaN			0.247578	1.22013	9.88356	1.93833	26	0.153653	0.117638	0.41226	0.23888	0.748416	0.326087			0.605634	4.05001	21.5013	5.74646	14	0.084616	0.074559	0.43066	0.247621	0.42069	0.218724			0.116387	0.183265
54	Absolute Paused Neck Bend Mean (-/+ = V/D Inside) (Degrees)								NaN	13.3058	6.08451	1.04349	34	0.006341	0.009499	NaN	NaN	NaN	NaN			0.58098	16.8407	5.73759	1.12523	26	0.261116	0.17217	0.025025	0.025873	0.007749	0.008028			1.45215	22.1414	8.61646	2.30285	14	0.112536	0.09303	0.00249	0.003659	0.000228	0.000391			1.26628	21.0104
55	Positive Paused Neck Bend Mean (-/+ = V/D Inside) (Degrees)								NaN	12.5353	5.92129	1.03076	33	0.533801	0.27787	NaN	NaN	NaN	NaN			0.826078	17.4267	5.9974	1.19948	25	0.945182	0.38737	0.003199	0.004488	0.00572	0.006174			1.81259	23.2682	8.63345	2.60308	11	0.780337	0.350325	0.001997	0.003014	0.000704	0.001019			1.18422	19.5474
56	Negative Paused Neck Bend Mean (-/+ = V/D Inside) (Degrees)								NaN	-12.805	6.94968	1.19186	34	0.008507	0.012171	NaN	NaN	NaN	NaN			-0.358845	-15.2988	5.63281	1.14979	24	0.588457	0.292572	0.137833	0.104794	0.061367	0.04619			-0.384407	-15.4765	9.1037	2.74487	11	0.742327	0.340194	0.387108	0.22829	0.273064	0.157214			-0.757815	-18.0716
57	Backward Neck Bend Mean (-/+ = V/D Inside) (Degrees)								NaN	-1.15857	5.88365	1.28392	21	0.249683	0.166845	NaN	NaN	NaN	NaN			0.11408	-0.487362	6.91522	1.41156	24	0.396141	0.22985	0.726737	0.354623	0.393574	0.209132			0.362844	0.976278	7.4507	1.2594	35	0.968304	0.391222	0.240842	0.157354	0.236137	0.141308			0.330656	0.786895
58	Absolute Backward Neck Bend Mean (-/+ = V/D Inside) (Degrees)								NaN	17.7797	4.43388	0.967551	21	0.289906	0.186337	NaN	NaN	NaN	NaN			0.356255	19.3593	3.83791	0.78341	24	0.933779	0.384566	0.211863	0.143982	0.33359	0.184301			1.70132	25.3231	5.93065	1.00246	35	0.068962	0.064056	2e-06	5e-06	5e-06	1.5e-05			-0.089333	17.3836
59	Positive Backward Neck Bend Mean (-/+ = V/D Inside) (Degrees)								NaN	16.7437	4.50788	0.983699	21	0.665233	0.316692	NaN	NaN	NaN	NaN			0.497366	18.9857	6.15521	1.25643	24	0.196634	0.139678	0.167394	0.121696	0.077869	0.056188			1.8898	25.2627	6.25142	1.05668	35	0.040386	0.042526	0	1e-06	1e-06	5e-06			0.223226	17.7499
60	Negative Backward Neck Bend Mean (-/+ = V/D Inside) (Degrees)								NaN	-17.6197	6.68585	1.45897	21	0.088157	0.077293	NaN	NaN	NaN	NaN			-0.173117	-18.7771	5.22168	1.06587	24	0.024027	0.028246	0.525666	0.284372	0.936533	0.376647			-1.08213	-24.8546	6.91664	1.18619	34	0.085292	0.075087	0.000385	0.000709	0.000165	0.000294			0.116243	-16.8425
61	Midbody Bend Mean (-/+ = V/D Inside) (Degrees)								NaN	0.407988	3.66895	0.587502	39	0.042807	0.044423	NaN	NaN	NaN	NaN			-0.068374	0.157128	2.78051	0.491529	32	0.771056	0.348012	0.744292	0.360637	0.491707	0.244048			-0.075556	0.130778	1.49662	0.252975	35	0.713549	0.331234	0.666554	0.334169	0.225289	0.136308			-0.03339	0.285482
62	Absolute Midbody Bend Mean (-/+ = V/D Inside) (Degrees)								NaN	9.99722	3.09567	0.495703	39	0.912289	0.378531	NaN	NaN	NaN	NaN			0.547996	11.6936	3.04433	0.538166	32	0.756412	0.344127	0.023492	0.024543	0.038047	0.031277			2.59059	18.0168	4.35797	0.736631	35	0.000135	0.000504	0	0	0	0			1.16839	13.6142
63	Positive Midbody Bend Mean (-/+ = V/D Inside) (Degrees)								NaN	10.0161	2.89483	0.463544	39	0.768258	0.34764	NaN	NaN	NaN	NaN			0.60574	11.7696	3.4171	0.604063	32	0.842118	0.364309	0.024707	0.025574	0.057302	0.043732			2.7597	18.005	4.50423	0.761354	35	0.000249	0.000824	0	0	0	0			1.31216	13.8146
64	Negative Midbody Bend Mean (-/+ = V/D Inside) (Degrees)								NaN	-9.88468	3.92426	0.628385	39	0.955888	0.38937	NaN	NaN	NaN	NaN			-0.394823	-11.4341	2.84335	0.502638	32	0.63955	0.310179	0.058352	0.052995	0.076082	0.055141			-2.06559	-17.9906	4.28488	0.724277	35	0.000175	0.00062	0	0	0	0			-0.871936	-13.3064
65	Forward Midbody Bend Mean (-/+ = V/D Inside) (Degrees)								NaN	0.815951	5.43393	0.870125	39	4e-05	0.000193	NaN	NaN	NaN	NaN			-0.307932	-0.857333	2.39587	0.423533	32	0.355294	0.213565	0.089466	0.07495	0.021795	0.019672			-0.113158	0.201056	1.8087	0.305725	35	0.217489	0.150306	0.508202	0.278113	0.24668	0.145705			-0.127364	0.123865
66	Absolute Forward Midbody Bend Mean (-/+ = V/D Inside) (Degrees)								NaN	11.3093	3.70048	0.592551	39	0.143005	0.111647	NaN	NaN	NaN	NaN			0.062572	11.5409	2.75882	0.487695	32	0.943142	0.386861	0.763786	0.366517	0.456043	0.230958			1.81527	18.0267	4.27474	0.722563	35	0.000341	0.001022	0	0	0	1e-06			0.599439	13.5276
67	Positive Forward Midbody Bend Mean (-/+ = V/D Inside) (Degrees)								NaN	11.239	3.55228	0.56882	39	0.081228	0.072131	NaN	NaN	NaN	NaN			-0.033937	11.1184	3.09245	0.546673	32	0.532253	0.277586	0.878997	0.399963	0.949321	0.380484			1.89734	17.9789	4.56947	0.772382	35	0.000468	0.00131	0	0	0	1e-06			0.662058	13.5908
68	Negative Forward Midbody Bend Mean (-/+ = V/D Inside) (Degrees)								NaN	-10.5629	3.66176	0.594017	38	0.306802	0.193098	NaN	NaN	NaN	NaN			-0.320304	-11.7358	2.75212	0.48651	32	0.012997	0.017186	0.131319	0.100696	0.086278	0.061127			-2.03423	-18.0118	4.11215	0.695081	35	0.000542	0.001445	0	0	0	0			-0.762282	-13.3542
69	Paused Midbody Bend Mean (-/+ = V/D Inside) (Degrees)								NaN	-1.35665	8.24486	1.41398	34	0.001588	0.003278	NaN	NaN	NaN	NaN			0.291891	1.04995	10.1343	1.9875	26	0.113865	0.093569	0.328813	0.202435	0.638423	0.292452			0.250664	0.710034	14.7045	3.92994	14	0.10194	0.086445	0.627255	0.320563	0.609803	0.283457			0.160239	-0.035508
70	Absolute Paused Midbody Bend Mean (-/+ = V/D Inside) (Degrees)								NaN	9.08101	5.78634	0.992349	34	0.000106	0.000416	NaN	NaN	NaN	NaN			0.55152	12.2723	6.11673	1.19959	26	0.044389	0.045552	0.045405	0.043298	0.009238	0.00945			0.928758	14.4551	9.20516	2.46018	14	0.151909	0.116626	0.058403	0.052988	0.040096	0.0327			1.24515	16.2859
71	Positive Paused Midbody Bend Mean (-/+ = V/D Inside) (Degrees)								NaN	7.48255	3.60478	0.637241	32	0.025047	0.02918	NaN	NaN	NaN	NaN			1.50459	12.9063	6.93709	1.44648	23	0.351458	0.212246	0.001743	0.002662	0.001021	0.001406			1.2899	12.1324	9.30621	2.68647	12	0.011287	0.015344	0.117433	0.092582	0.067028	0.049676			2.09584	15.0376
72	Negative Paused Midbody Bend Mean (-/+ = V/D Inside) (Degrees)								NaN	-9.28519	7.2648	1.28425	32	0.000455	0.001293	NaN	NaN	NaN	NaN			-0.055711	-9.68992	4.82408	0.964816	25	0.246543	0.16526	0.802027	0.375617	0.299611	0.169875			-0.70392	-14.399	8.84354	2.66643	11	0.28416	0.183862	0.104644	0.08443	0.056559	0.043246			-0.634418	-13.8941
73	Backward Midbody Bend Mean (-/+ = V/D Inside) (Degrees)								NaN	-1.16094	5.15085	1.12401	21	0.688236	0.323983	NaN	NaN	NaN	NaN			0.541861	1.6301	4.09319	0.835518	24	0.981855	0.394886	0.053478	0.049522	0.0705	0.051505			0.282483	0.294081	5.33254	0.901364	35	0.000946	0.002186	0.318143	0.196541	0.271299	0.156637			0.31492	0.461158
74	Absolute Backward Midbody Bend Mean (-/+ = V/D Inside) (Degrees)								NaN	12.628	3.67547	0.802053	21	0.538375	0.279052	NaN	NaN	NaN	NaN			0.210474	13.4016	2.40467	0.490851	24	0.188222	0.135944	0.416479	0.240857	0.546578	0.262854			1.73859	19.0181	4.73006	0.799526	35	0.013288	0.017417	1e-06	3e-06	4e-06	1.3e-05			0.230069	13.4736
75	Positive Backward Midbody Bend Mean (-/+ = V/D Inside) (Degrees)								NaN	11.2365	3.7796	0.824776	21	0.096168	0.082635	NaN	NaN	NaN	NaN			0.757942	14.1012	3.31717	0.677114	24	0.186666	0.135274	0.010502	0.012502	0.007513	0.007812			1.98365	18.7339	5.3152	0.898433	35	0.008441	0.012085	0	0	2e-06	8e-06			0.652609	13.7031
76	Negative Backward Midbody Bend Mean (-/+ = V/D Inside) (Degrees)								NaN	-13.2116	4.46732	0.97485	21	0.079436	0.070995	NaN	NaN	NaN	NaN			0.200695	-12.315	3.40148	0.694323	24	0.717223	0.331985	0.458507	0.258981	0.33359	0.184177			-1.3394	-19.1951	4.59774	0.788506	34	0.072242	0.066183	2.1e-05	5.1e-05	2.7e-05	6.2e-05			0.035482	-13.0531
77	Hips Bend Mean (-/+ = V/D Inside) (Degrees)								NaN	0.759107	6.19768	0.992423	39	0.004466	0.007137	NaN	NaN	NaN	NaN			-0.109017	0.083454	3.14198	0.555428	32	0.098842	0.084334	0.554738	0.295638	0.245478	0.145413			-0.106938	0.096338	2.75409	0.465526	35	0.510997	0.270577	0.547982	0.293609	0.346235	0.188996			-0.019342	0.639234
78	Absolute Hips Bend Mean (-/+ = V/D Inside) (Degrees)								NaN	17.2542	5.42182	0.868186	39	0.786433	0.351434	NaN	NaN	NaN	NaN			0.444329	19.6632	3.41469	0.603637	32	0.625341	0.30589	0.026006	0.026825	0.031143	0.026314			1.50428	25.4101	4.79931	0.811232	35	0.073236	0.066809	0	0	0	1e-06			0.58418	20.4215
79	Positive Hips Bend Mean (-/+ = V/D Inside) (Degrees)								NaN	17.3564	5.48794	0.878774	39	0.49993	0.267863	NaN	NaN	NaN	NaN			0.419553	19.6589	3.72776	0.658982	32	0.709262	0.32956	0.039853	0.039	0.060396	0.045585			1.43442	25.2284	5.0512	0.853809	35	0.354481	0.213142	0	0	0	1e-06			0.570571	20.4877
80	Negative Hips Bend Mean (-/+ = V/D Inside) (Degrees)								NaN	-16.9736	5.91218	0.946707	39	0.070144	0.064905	NaN	NaN	NaN	NaN			-0.441144	-19.5817	3.46122	0.611863	32	0.293858	0.187756	0.02396	0.024974	0.013615	0.013172			-1.4396	-25.4848	4.82591	0.815727	35	0.088409	0.077199	0	0	0	0			-0.539406	-20.1626
81	Forward Hips Bend Mean (-/+ = V/D Inside) (Degrees)								NaN	0.321406	6.62663	1.06111	39	1.8e-05	0.000125	NaN	NaN	NaN	NaN			-0.159525	-0.735708	3.12351	0.552164	32	0.212591	0.147923	0.380592	0.226084	0.039132	0.032041			-0.010317	0.253039	2.78832	0.471312	35	0.267187	0.17516	0.95327	0.418055	0.319225	0.178407			0.054677	0.683728
82	Absolute Forward Hips Bend Mean (-/+ = V/D Inside) (Degrees)								NaN	18.5704	5.27108	0.844049	39	0.630465	0.307387	NaN	NaN	NaN	NaN			0.230841	19.7872	3.31248	0.58557	32	0.546778	0.281003	0.240546	0.157505	0.197564	0.122887			1.11695	24.458	4.79572	0.810624	35	0.042771	0.04441	3e-06	1e-05	9e-06	2.5e-05			0.284534	20.0702
83	Positive Forward Hips Bend Mean (-/+ = V/D Inside) (Degrees)								NaN	18.4636	5.62786	0.901178	39	0.486906	0.2627	NaN	NaN	NaN	NaN			0.192543	19.5472	3.79142	0.670235	32	0.099482	0.084768	0.338112	0.207023	0.21842	0.133233			1.04799	24.3615	4.98674	0.842912	35	0.241953	0.162915	9e-06	2.4e-05	1.2e-05	3.3e-05			0.289241	20.0914
84	Negative Forward Hips Bend Mean (-/+ = V/D Inside) (Degrees)								NaN	-17.8345	6.01213	0.962712	39	0.045803	0.04639	NaN	NaN	NaN	NaN			-0.338115	-19.8673	3.60274	0.636881	32	0.058254	0.056043	0.083037	0.070553	0.047491	0.037645			-1.09818	-24.437	4.90113	0.828443	35	0.050838	0.050306	2e-06	6e-06	3e-06	9e-06			-0.327426	-19.8031
85	Paused Hips Bend Mean (-/+ = V/D Inside) (Degrees)								NaN	0.247826	11.3476	1.94609	34	0.302661	0.191549	NaN	NaN	NaN	NaN			0.557749	6.57692	12.4126	2.43432	26	0.076116	0.068854	0.047477	0.044987	0.186765	0.117326			-0.695052	-7.63933	15.4563	4.13088	14	0.035903	0.038817	0.100311	0.081893	0.078767	0.056587			-0.193438	-1.94723
86	Absolute Paused Hips Bend Mean (-/+ = V/D Inside) (Degrees)								NaN	15.6876	7.08195	1.21454	34	0.693404	0.32531	NaN	NaN	NaN	NaN			0.704864	20.6794	8.33147	1.63394	26	0.557226	0.28374	0.017826	0.019582	0.021179	0.019179			0.749367	20.9946	13.0712	3.49343	14	0.859079	0.367221	0.170298	0.123108	0.169975	0.109118			-0.031488	15.4646
87	Positive Paused Hips Bend Mean (-/+ = V/D Inside) (Degrees)								NaN	15.9079	7.25612	1.28271	32	0.448498	0.249691	NaN	NaN	NaN	NaN			0.761927	21.4366	11.0414	2.1654	26	0.195817	0.139251	0.033682	0.03381	0.028039	0.023962			-0.050863	15.5388	9.57922	2.76528	12	0.60376	0.29804	0.905143	0.40467	0.905604	0.367996			-0.560967	11.8375
88	Negative Paused Hips Bend Mean (-/+ = V/D Inside) (Degrees)								NaN	-14.1588	8.92688	1.55397	33	0.013708	0.017883	NaN	NaN	NaN	NaN			-0.339556	-17.1899	8.42199	1.75611	23	0.352746	0.212494	0.202171	0.139618	0.138273	0.091339			-1.03187	-23.3701	14.2091	3.9409	13	0.955827	0.389427	0.045143	0.043095	0.048149	0.037947			-0.383146	-17.5791
89	Backward Hips Bend Mean (-/+ = V/D Inside) (Degrees)								NaN	-1.66032	7.22702	1.57706	21	0.092731	0.080395	NaN	NaN	NaN	NaN			0.319363	0.647723	10.6349	2.17084	24	0.009715	0.01351	0.394736	0.231418	0.161761	0.104829			0.120699	-0.788028	9.23906	1.56169	35	7.9e-05	0.000332	0.695972	0.343917	0.309889	0.174497			0.343687	0.823517
90	Absolute Backward Hips Bend Mean (-/+ = V/D Inside) (Degrees)								NaN	22.8388	5.22632	1.14048	21	0.04432	0.045578	NaN	NaN	NaN	NaN			0.22866	24.0339	4.17099	0.8514	24	0.317366	0.197757	0.406315	0.236505	0.75874	0.329361			1.25884	29.4179	4.64235	0.784701	35	0.852756	0.366701	2.8e-05	6.6e-05	1e-05	2.7e-05			-0.326212	21.1339
91	Positive Backward Hips Bend Mean (-/+ = V/D Inside) (Degrees)								NaN	21.1404	6.09084	1.32913	21	0.445197	0.248353	NaN	NaN	NaN	NaN			0.343648	23.2335	5.98454	1.22159	24	0.007482	0.010988	0.252816	0.163745	0.074109	0.053902			1.31635	29.1581	4.80741	0.824464	34	0.91559	0.378927	1.1e-05	2.9e-05	2.5e-05	5.8e-05			0.060118	21.5065
92	Negative Backward Hips Bend Mean (-/+ = V/D Inside) (Degrees)								NaN	-23.3494	7.89943	1.7238	21	0.039552	0.041921	NaN	NaN	NaN	NaN			0.076809	-22.7426	5.94522	1.21356	24	0.146082	0.113683	0.775101	0.368592	0.311342	0.175195			-0.719052	-29.0295	4.91819	0.831325	35	0.092429	0.080168	0.005903	0.007747	0.004465	0.004984			0.36384	-20.4752
93	Tail Bend Mean (-/+ = V/D Inside) (Degrees)								NaN	1.56029	5.34982	0.856656	39	0.001931	0.003851	NaN	NaN	NaN	NaN			-0.458919	-0.89484	6.21496	1.09866	32	0.00022	0.000744	0.082987	0.070644	0.060396	0.045543			-0.269816	0.116827	3.16164	0.534415	35	0.620082	0.304315	0.157788	0.115461	0.113949	0.077906			-0.172854	0.635556
94	Absolute Tail Bend Mean (-/+ = V/D Inside) (Degrees)								NaN	17.863	4.9192	0.787702	39	0.622009	0.305106	NaN	NaN	NaN	NaN			0.651036	21.0656	3.2606	0.576399	32	0.448153	0.249571	0.001651	0.002526	0.002511	0.003048			1.49744	25.2292	4.92447	0.832387	35	0.755027	0.344386	0	0	0	1e-06			0.91682	22.3731
95	Positive Tail Bend Mean (-/+ = V/D Inside) (Degrees)								NaN	17.8733	5.28628	0.846482	39	0.319841	0.198597	NaN	NaN	NaN	NaN			0.540671	20.7315	4.39895	0.777633	32	0.620009	0.304356	0.015325	0.017323	0.012761	0.012449			1.35581	25.0405	5.00687	0.846315	35	0.772844	0.348171	0	0	0	2e-06			0.88987	22.5774
96	Negative Tail Bend Mean (-/+ = V/D Inside) (Degrees)								NaN	-17.5311	6.01796	0.963645	39	0.678822	0.321425	NaN	NaN	NaN	NaN			-0.540818	-20.7858	3.5161	0.621565	32	0.212396	0.14784	0.006101	0.007938	0.005257	0.005751			-1.29434	-25.3204	5.16419	0.872907	35	0.515505	0.271628	0	0	1e-06	3e-06			-0.7451	-22.0151
97	Forward Tail Bend Mean (-/+ = V/D Inside) (Degrees)								NaN	1.54051	8.54757	1.36871	39	1.5e-05	0.000104	NaN	NaN	NaN	NaN			-0.241117	-0.520454	5.18443	0.916487	32	0.315279	0.196646	0.215426	0.145631	0.088279	0.062491			-0.18753	-0.062415	2.96585	0.501319	35	0.869592	0.369515	0.276967	0.175954	0.06893	0.050765			-0.094729	0.730801
98	Absolute Forward Tail Bend Mean (-/+ = V/D Inside) (Degrees)								NaN	18.5572	5.71562	0.915231	39	0.080722	0.071879	NaN	NaN	NaN	NaN			0.319865	20.3854	2.80041	0.495047	32	0.627894	0.306983	0.084245	0.071242	0.086143	0.06119			0.995351	24.2462	4.94837	0.836428	35	0.940034	0.386076	1.8e-05	4.6e-05	1.3e-05	3.4e-05			0.588654	21.9217
99	Positive Forward Tail Bend Mean (-/+ = V/D Inside) (Degrees)								NaN	18.3164	5.51554	0.894738	38	0.273585	0.178931	NaN	NaN	NaN	NaN			0.337273	20.1767	4.64569	0.821249	32	0.00525	0.008115	0.130237	0.100037	0.14868	0.097585			1.02862	23.9899	4.95692	0.837873	35	0.480418	0.259995	1.6e-05	4.1e-05	3.9e-05	8.5e-05			0.685487	22.0973
100	Negative Forward Tail Bend Mean (-/+ = V/D Inside) (Degrees)								NaN	-17.547	7.00362	1.12148	39	0.401208	0.232164	NaN	NaN	NaN	NaN			-0.380657	-20.2129	3.05697	0.540402	32	0.795192	0.353231	0.036749	0.036359	0.010829	0.010848			-0.978118	-24.3973	5.35379	0.904956	35	0.494643	0.266059	1e-05	2.7e-05	1.5e-05	3.9e-05			-0.562143	-21.484
101	Paused Tail Bend Mean (-/+ = V/D Inside) (Degrees)								NaN	2.22094	11.3607	1.94834	34	0.865493	0.368419	NaN	NaN	NaN	NaN			0.011826	2.35529	13.1101	2.57111	26	0.906839	0.377644	0.966947	0.419944	0.782567	0.335971			0.314687	5.796	24.1005	6.44113	14	0.475589	0.258754	0.602797	0.313061	0.163026	0.105233			-0.968966	-8.78719
102	Absolute Paused Tail Bend Mean (-/+ = V/D Inside) (Degrees)								NaN	16.4806	6.08451	1.04349	34	0.668928	0.317905	NaN	NaN	NaN	NaN			0.550807	19.832	5.83284	1.14392	26	0.857035	0.366752	0.034781	0.034681	0.034786	0.028828			1.26811	24.1964	13.1207	3.50666	14	0.163713	0.123295	0.051757	0.048328	0.028608	0.024423			0.550071	19.8275
103	Positive Paused Tail Bend Mean (-/+ = V/D Inside) (Degrees)								NaN	15.7074	6.25558	1.10584	32	0.477973	0.259541	NaN	NaN	NaN	NaN			0.598745	19.4529	7.04507	1.38165	26	0.730631	0.336664	0.03925	0.038452	0.031568	0.026509			1.14599	22.8762	11.551	3.33448	12	0.064485	0.060419	0.061356	0.05478	0.022639	0.020321			-0.455965	12.8551
104	Negative Paused Tail Bend Mean (-/+ = V/D Inside) (Degrees)								NaN	-15.7846	7.32239	1.27466	33	0.614797	0.302795	NaN	NaN	NaN	NaN			-0.308136	-18.0409	7.76202	1.58441	24	0.737897	0.339206	0.272721	0.173997	0.152602	0.09984			-0.216241	-17.368	14.242	4.11132	12	0.562062	0.284335	0.718822	0.35191	0.948838	0.380477			-0.98597	-23.0043
105	Backward Tail Bend Mean (-/+ = V/D Inside) (Degrees)								NaN	-1.5593	15.2312	3.32371	21	0.477929	0.259809	NaN	NaN	NaN	NaN			0.17829	1.15628	14.9981	3.06148	24	0.045198	0.045921	0.551103	0.294752	0.406311	0.213549			0.120152	0.270764	10.0923	1.7059	35	0.002734	0.004849	0.627723	0.320619	0.520145	0.253711			0.160541	0.885927
106	Absolute Backward Tail Bend Mean (-/+ = V/D Inside) (Degrees)								NaN	30.3732	9.44234	2.06049	21	0.96241	0.390795	NaN	NaN	NaN	NaN			-0.070792	29.7048	5.42087	1.10653	24	0.410266	0.234743	0.776932	0.36829	0.531547	0.258198			0.146766	31.759	6.23489	1.05389	35	0.052167	0.0511	0.553721	0.295624	0.946027	0.379906			-0.636753	24.3608
107	Positive Backward Tail Bend Mean (-/+ = V/D Inside) (Degrees)								NaN	27.6748	10.0127	2.18494	21	0.407631	0.233581	NaN	NaN	NaN	NaN			0.219001	29.8676	5.67663	1.15874	24	0.011542	0.015647	0.38217	0.22657	0.322341	0.179537			0.389391	31.5737	6.03195	1.01959	35	0.115471	0.094768	0.116756	0.092211	0.093836	0.066026			-0.298429	24.6868
108	Negative Backward Tail Bend Mean (-/+ = V/D Inside) (Degrees)								NaN	-30.3573	11.2273	2.44999	21	0.142159	0.111435	NaN	NaN	NaN	NaN			0.346936	-26.4622	8.96081	1.82912	24	0.192949	0.137564	0.210371	0.143841	0.161761	0.104746			-0.086774	-31.3316	8.55895	1.46785	34	0.06418	0.060337	0.735101	0.357149	0.801661	0.341311			0.589265	-23.7415
109	Head Bend S.D. (-/+ = V/D Inside) (Degrees)								NaN	0.586837	1.95825	0.313571	39	0	3e-06	NaN	NaN	NaN	NaN			-0.444	-0.282627	0.697333	0.123272	32	0.009868	0.013645	0.012898	0.014918	0.001289	0.001717			-0.296862	0.005508	0.634382	0.10723	35	0.001239	0.002713	0.085963	0.072354	0.065691	0.048862			-0.213447	0.168854
110	Absolute Head Bend S.D. (-/+ = V/D Inside) (Degrees)								NaN	8.07724	1.96101	0.314013	39	0.008207	0.011846	NaN	NaN	NaN	NaN			0.130138	8.33244	1.0841	0.191644	32	0.404208	0.23272	0.490482	0.271566	0.131531	0.087591			0.276873	8.62019	1.09868	0.18571	35	0.322327	0.199311	0.141838	0.106933	0.06893	0.05072			-0.14941	7.78424
111	Positive Head Bend S.D. (-/+ = V/D Inside) (Degrees)								NaN	8.15259	1.99781	0.319906	39	0.003893	0.006407	NaN	NaN	NaN	NaN			0.143555	8.43939	1.16711	0.206317	32	0.907947	0.37778	0.454019	0.257256	0.120109	0.081171			0.20943	8.571	1.20883	0.204329	35	0.318346	0.198177	0.274516	0.174893	0.135156	0.089641			-0.198419	7.75619
112	Negative Head Bend S.D. (-/+ = V/D Inside) (Degrees)								NaN	-8.01915	1.87452	0.300164	39	0.863762	0.368086	NaN	NaN	NaN	NaN			-0.143938	-8.28896	1.16633	0.206181	32	0.206886	0.145679	0.461414	0.259805	0.264774	0.154282			-0.35977	-8.69355	1.0998	0.1859	35	0.43481	0.245097	0.060713	0.054532	0.052627	0.040848			0.105252	-7.82185
113	Forward Head Bend S.D. (-/+ = V/D Inside) (Degrees)								NaN	0.57874	2.15316	0.344782	39	0	4e-06	NaN	NaN	NaN	NaN			-0.342912	-0.159603	0.528179	0.09337	32	0.085473	0.075212	0.044716	0.042915	0.03025	0.025639			-0.288096	-0.041577	0.52783	0.08922	35	0.108224	0.090041	0.088689	0.074438	0.193876	0.120868			-0.187766	0.17445
114	Absolute Forward Head Bend S.D. (-/+ = V/D Inside) (Degrees)								NaN	8.69279	1.35043	0.216242	39	0.019748	0.024214	NaN	NaN	NaN	NaN			-0.1134	8.53965	0.973276	0.172053	32	0.842797	0.364358	0.581281	0.305068	0.639764	0.292903			-0.018049	8.66841	0.989788	0.167305	35	0.96945	0.391603	0.929219	0.411331	0.720883	0.319521			-0.409798	8.13939
115	Positive Forward Head Bend S.D. (-/+ = V/D Inside) (Degrees)								NaN	8.74155	1.38863	0.222359	39	0.045192	0.046012	NaN	NaN	NaN	NaN			-0.182321	8.48837	1.06257	0.187838	32	0.013361	0.017501	0.387445	0.228339	0.435363	0.22338			-0.10205	8.59984	1.12918	0.190866	35	0.342956	0.208869	0.630163	0.321316	0.363119	0.196643			-0.464346	8.09674
116	Negative Forward Head Bend S.D. (-/+ = V/D Inside) (Degrees)								NaN	-8.65177	1.4384	0.236472	37	0.02012	0.024576	NaN	NaN	NaN	NaN			0.027538	-8.61216	1.04152	0.184117	32	0.420126	0.239045	0.895256	0.403267	0.83322	0.349309			-0.081225	-8.76861	1.02899	0.173931	35	0.859552	0.367342	0.691924	0.342672	0.82172	0.346971			0.320343	-8.19099
117	Paused Head Bend S.D. (-/+ = V/D Inside) (Degrees)								NaN	0.752928	3.61651	0.620226	34	0.000491	0.001348	NaN	NaN	NaN	NaN			-0.149458	0.212411	3.77775	0.740878	26	0.000179	0.000632	0.578249	0.303654	0.212903	0.130645			-0.817765	-2.20453	5.2405	1.40058	14	0.615736	0.302872	0.069139	0.060583	0.018893	0.017515			-0.197669	0.038056
118	Absolute Paused Head Bend S.D. (-/+ = V/D Inside) (Degrees)								NaN	7.95239	3.10425	0.532374	34	0.007123	0.010541	NaN	NaN	NaN	NaN			0.39616	9.18217	2.29505	0.450097	26	0.559267	0.284033	0.082998	0.070587	0.02291	0.020452			0.592838	9.79271	1.4785	0.395146	14	0.238691	0.161729	0.008005	0.009981	0.0094	0.009605			0.502739	9.51302
119	Positive Paused Head Bend S.D. (-/+ = V/D Inside) (Degrees)								NaN	8.11727	3.08972	0.537851	33	0.036589	0.039493	NaN	NaN	NaN	NaN			0.481341	9.60448	2.9789	0.584211	26	0.29375	0.187749	0.066443	0.058679	0.026321	0.022876			0.573204	9.88831	2.64552	0.763696	12	0.123949	0.100409	0.07076	0.061641	0.046686	0.037115			1.14541	11.6563
120	Negative Paused Head Bend S.D. (-/+ = V/D Inside) (Degrees)								NaN	-8.22258	3.60823	0.618806	34	0.012235	0.016391	NaN	NaN	NaN	NaN			-0.224293	-9.03188	2.4974	0.499479	25	0.057688	0.055636	0.31314	0.194119	0.194917	0.121332			-0.477482	-9.94544	1.69433	0.469922	13	0.405068	0.232731	0.031958	0.03237	0.026171	0.022793			0.175391	-7.58973
121	Backward Head Bend S.D. (-/+ = V/D Inside) (Degrees)								NaN	-0.059291	2.25159	0.491337	21	0.00194	0.003854	NaN	NaN	NaN	NaN			-0.621486	-1.45862	2.41556	0.493075	24	0.002754	0.00488	0.050728	0.047565	0.016386	0.015541			0.101212	0.168597	2.00579	0.339041	35	0.641067	0.310759	0.70475	0.347106	0.786554	0.336802			0.148344	0.274719
122	Absolute Backward Head Bend S.D. (-/+ = V/D Inside) (Degrees)								NaN	6.85405	1.13051	0.246698	21	0.146798	0.114148	NaN	NaN	NaN	NaN			0.863743	7.83052	1.95508	0.399079	24	0.672773	0.319263	0.044269	0.042578	0.119132	0.080709			1.14762	8.15146	1.9504	0.329677	35	0.039879	0.042106	0.002655	0.003857	0.021352	0.019293			-0.907707	5.82788
123	Positive Backward Head Bend S.D. (-/+ = V/D Inside) (Degrees)								NaN	6.89938	1.17355	0.262414	20	0.284559	0.183998	NaN	NaN	NaN	NaN			0.885974	7.93912	2.57755	0.526141	24	0.011374	0.01544	0.086135	0.07243	0.273072	0.157108			1.06031	8.14371	2.18736	0.369732	35	0.001723	0.003504	0.00826	0.010212	0.0398	0.03249			-0.866544	5.88245
124	Negative Backward Head Bend S.D. (-/+ = V/D Inside) (Degrees)								NaN	-6.77364	1.32014	0.288078	21	0.449526	0.249261	NaN	NaN	NaN	NaN			-0.862329	-7.91204	2.04821	0.418089	24	0.231742	0.158405	0.030605	0.031104	0.049075	0.038455			-1.0526	-8.16322	2.35374	0.397855	35	0.850761	0.366087	0.006548	0.008445	0.026618	0.023085			0.746993	-5.78751
125	Neck Bend S.D. (-/+ = V/D Inside) (Degrees)								NaN	0.214379	3.13591	0.502147	39	0.016918	0.021324	NaN	NaN	NaN	NaN			-0.237718	-0.531082	1.75648	0.310506	32	0.001546	0.003216	0.211476	0.144266	0.639764	0.292739			-0.035712	0.10239	1.16675	0.197217	35	0.01168	0.015812	0.836408	0.386669	0.551533	0.263999			-0.023806	0.139727
126	Absolute Neck Bend S.D. (-/+ = V/D Inside) (Degrees)								NaN	14.6073	3.22139	0.515835	39	0.55814	0.28413	NaN	NaN	NaN	NaN			0.059174	14.798	1.95462	0.345532	32	0.219551	0.151623	0.75982	0.365788	0.435363	0.223241			-0.439556	13.1914	3.1033	0.524553	35	0.016732	0.021172	0.05824	0.053001	0.070599	0.051486			-0.812479	11.99
127	Positive Neck Bend S.D. (-/+ = V/D Inside) (Degrees)								NaN	14.9214	3.33575	0.534147	39	0.199051	0.140981	NaN	NaN	NaN	NaN			-0.009814	14.8887	2.05202	0.362749	32	0.729693	0.336312	0.959722	0.418836	0.673169	0.303455			-0.526847	13.164	3.24556	0.548599	35	0.015473	0.019851	0.024656	0.025551	0.04756	0.037592			-0.886872	11.963
128	Negative Neck Bend S.D. (-/+ = V/D Inside) (Degrees)								NaN	-14.6943	3.2941	0.527478	39	0.853519	0.366948	NaN	NaN	NaN	NaN			-0.052962	-14.8688	2.21438	0.391451	32	0.546608	0.28099	0.791367	0.372181	0.750639	0.326709			0.44619	-13.2245	3.08973	0.52226	35	0.022448	0.026713	0.051523	0.04816	0.027963	0.023947			0.807079	-12.0357
129	Forward Neck Bend S.D. (-/+ = V/D Inside) (Degrees)								NaN	0.842965	3.20763	0.513631	39	2.3e-05	0.000142	NaN	NaN	NaN	NaN			-0.360884	-0.314617	1.51304	0.26747	32	0.047556	0.047741	0.05045	0.047403	0.106941	0.073791			-0.27626	-0.043174	0.876199	0.148105	35	0.071812	0.065945	0.104453	0.084352	0.346235	0.188871			-0.215633	0.151296
130	Absolute Forward Neck Bend S.D. (-/+ = V/D Inside) (Degrees)								NaN	15.5991	2.78825	0.446478	39	0.536766	0.27859	NaN	NaN	NaN	NaN			-0.219664	14.9866	1.89363	0.33475	32	0.000222	0.000749	0.276332	0.1758	0.352227	0.191376			-0.862982	13.1929	3.0319	0.512484	35	0.021009	0.025295	0.000719	0.001218	0.002107	0.002627			-1.13893	12.4235
131	Positive Forward Neck Bend S.D. (-/+ = V/D Inside) (Degrees)								NaN	15.6938	2.97636	0.476599	39	0.643627	0.311922	NaN	NaN	NaN	NaN			-0.340822	14.6794	1.98702	0.351259	32	0.245894	0.164995	0.091307	0.076137	0.181959	0.115011			-0.8875	13.0523	3.11014	0.525709	35	0.011211	0.015251	0.000394	0.000724	0.001036	0.001422			-1.11298	12.3812
132	Negative Forward Neck Bend S.D. (-/+ = V/D Inside) (Degrees)								NaN	-15.7353	2.79757	0.459918	37	0.240913	0.162554	NaN	NaN	NaN	NaN			0.142449	-15.3368	2.18004	0.38538	32	0.075105	0.068289	0.508899	0.278154	0.459291	0.232315			0.844222	-13.3735	3.14765	0.53205	35	0.022506	0.026767	0.001289	0.00203	0.001546	0.002016			1.16351	-12.4803
133	Paused Neck Bend S.D. (-/+ = V/D Inside) (Degrees)								NaN	-0.52381	5.78853	0.992725	34	0.713939	0.331256	NaN	NaN	NaN	NaN			0.130194	0.229823	8.0126	1.5714	26	0.843867	0.364577	0.687119	0.341613	0.737137	0.323752			0.121822	0.181359	14.4512	3.86224	14	0.831625	0.362276	0.862045	0.394452	0.954779	0.380442			0.327888	1.37418
134	Absolute Paused Neck Bend S.D. (-/+ = V/D Inside) (Degrees)								NaN	13.7433	5.55769	0.953137	34	0.108083	0.090078	NaN	NaN	NaN	NaN			0.564059	16.8782	5.55396	1.08922	26	0.503372	0.268741	0.034754	0.034692	0.024762	0.021751			0.853002	18.484	4.41915	1.18107	14	0.086052	0.075687	0.003908	0.005348	0.002461	0.002996			-0.061465	13.4017
135	Positive Paused Neck Bend S.D. (-/+ = V/D Inside) (Degrees)								NaN	14.7847	6.30806	1.09809	33	0.105859	0.089106	NaN	NaN	NaN	NaN			0.386035	17.2199	6.00422	1.20084	25	0.191759	0.137423	0.140446	0.106151	0.084141	0.060027			0.538398	18.181	5.68554	1.71425	11	0.957957	0.38964	0.11175	0.0892	0.061461	0.046218			0.328651	16.8579
136	Negative Paused Neck Bend S.D. (-/+ = V/D Inside) (Degrees)								NaN	-14.2373	6.02383	1.03308	34	0.009729	0.013519	NaN	NaN	NaN	NaN			-0.437366	-16.8719	5.27161	1.07606	24	0.096426	0.08271	0.083086	0.070528	0.042487	0.034107			-0.930011	-19.8395	5.22745	1.57613	11	0.464457	0.254988	0.00771	0.009679	0.003232	0.003815			0.306031	-12.3938
137	Backward Neck Bend S.D. (-/+ = V/D Inside) (Degrees)								NaN	0.164828	3.64241	0.794839	21	0.112726	0.093107	NaN	NaN	NaN	NaN			-0.227752	-0.664738	3.57145	0.729018	24	0.024645	0.028746	0.446105	0.254057	0.900421	0.366799			0.135322	0.657725	3.96664	0.670484	35	0.005233	0.008109	0.637784	0.323729	0.426358	0.220692			0.011488	0.206672
138	Absolute Backward Neck Bend S.D. (-/+ = V/D Inside) (Degrees)								NaN	13.4435	2.4571	0.536184	21	0.771523	0.348142	NaN	NaN	NaN	NaN			0.494807	14.6593	2.53689	0.517841	24	0.348942	0.210858	0.110271	0.088256	0.161761	0.104664			-0.090386	13.2214	3.07338	0.519496	35	0.973834	0.392638	0.767348	0.367047	0.812704	0.344582			-1.37076	10.0754
139	Positive Backward Neck Bend S.D. (-/+ = V/D Inside) (Degrees)								NaN	13.999	2.56299	0.559291	21	0.511717	0.270884	NaN	NaN	NaN	NaN			0.218586	14.5592	2.46351	0.502862	24	0.193406	0.137738	0.460523	0.259792	0.502126	0.24772			-0.182927	13.5301	3.56354	0.602348	35	0.644096	0.311837	0.570866	0.300835	0.647703	0.294892			-1.52421	10.0924
140	Negative Backward Neck Bend S.D. (-/+ = V/D Inside) (Degrees)								NaN	-12.9861	2.90898	0.634791	21	0.374913	0.221376	NaN	NaN	NaN	NaN			-0.611138	-14.7639	3.45058	0.704347	24	0.264173	0.173713	0.067613	0.059361	0.081783	0.058498			0.056187	-12.8226	2.9282	0.502181	34	0.35341	0.212696	0.840926	0.387957	0.896622	0.365432			1.00204	-10.0712
141	Midbody Bend S.D. (-/+ = V/D Inside) (Degrees)								NaN	0.52344	4.89767	0.784255	39	0.238607	0.161899	NaN	NaN	NaN	NaN			-0.179107	-0.353769	4.05546	0.716911	32	0.623252	0.305098	0.411895	0.238823	0.470131	0.236052			-0.077533	0.143707	1.40033	0.236699	35	0.344229	0.209315	0.645218	0.326393	0.720883	0.319349			-0.102445	0.021696
142	Absolute Midbody Bend S.D. (-/+ = V/D Inside) (Degrees)								NaN	19.7961	3.86408	0.618748	39	0.617827	0.303747	NaN	NaN	NaN	NaN			0.334286	21.0878	2.61231	0.461795	32	0.606981	0.299402	0.099003	0.081269	0.193574	0.120771			0.052471	19.9988	3.75453	0.634632	35	0.177802	0.130558	0.819715	0.381509	0.930979	0.374965			-0.439253	18.0988
143	Positive Midbody Bend S.D. (-/+ = V/D Inside) (Degrees)								NaN	19.9352	3.83691	0.614397	39	0.955354	0.389726	NaN	NaN	NaN	NaN			0.316457	21.1494	2.8659	0.506625	32	0.568975	0.287158	0.131928	0.101076	0.21842	0.133134			0.043793	20.1032	4.0222	0.679876	35	0.382774	0.224581	0.855038	0.391846	0.930979	0.374781			-0.471774	18.1251
144	Negative Midbody Bend S.D. (-/+ = V/D Inside) (Degrees)								NaN	-19.9875	4.41409	0.70682	39	0.324357	0.200183	NaN	NaN	NaN	NaN			-0.243184	-21.0609	2.45232	0.433513	32	0.900282	0.375963	0.200316	0.13898	0.279915	0.160371			0.014497	-19.9235	3.67894	0.621854	35	0.538833	0.278693	0.945997	0.415883	0.737153	0.323586			0.426884	-18.1032
145	Forward Midbody Bend S.D. (-/+ = V/D Inside) (Degrees)								NaN	0.412865	4.98244	0.797829	39	0.001297	0.00282	NaN	NaN	NaN	NaN			-0.31233	-1.1433	2.84497	0.502925	32	0.204935	0.144462	0.103982	0.084275	0.013182	0.012799			-0.064587	0.091063	1.29599	0.219063	35	0.708819	0.329433	0.699202	0.344942	0.15929	0.103555			-0.08544	-0.012834
146	Absolute Forward Midbody Bend S.D. (-/+ = V/D Inside) (Degrees)								NaN	19.7758	3.67684	0.588766	39	0.164226	0.123633	NaN	NaN	NaN	NaN			0.27322	20.7804	2.06566	0.365161	32	0.88392	0.373475	0.152121	0.112975	0.120109	0.081104			-0.074707	19.5011	3.66781	0.619972	35	0.180455	0.131907	0.748944	0.361718	0.537157	0.26			-0.455175	18.1022
147	Positive Forward Midbody Bend S.D. (-/+ = V/D Inside) (Degrees)								NaN	19.6153	3.79611	0.607864	39	0.235845	0.160418	NaN	NaN	NaN	NaN			0.330035	20.8682	2.42285	0.428303	32	0.89383	0.375371	0.096789	0.079817	0.117378	0.079785			-0.031183	19.497	3.85936	0.652351	35	0.136747	0.108553	0.894761	0.403653	0.649312	0.295296			-0.397897	18.1049
148	Negative Forward Midbody Bend S.D. (-/+ = V/D Inside) (Degrees)								NaN	-20.2832	3.30505	0.536149	38	0.150183	0.115621	NaN	NaN	NaN	NaN			-0.139608	-20.7446	2.00713	0.354813	32	0.794579	0.353201	0.475641	0.26631	0.188669	0.118341			0.215076	-19.5724	3.75751	0.635136	35	0.446947	0.249043	0.395435	0.231677	0.386052	0.205935			0.651242	-18.1308
149	Paused Midbody Bend S.D. (-/+ = V/D Inside) (Degrees)								NaN	-1.3717	9.89578	1.69711	34	0.510086	0.270611	NaN	NaN	NaN	NaN			-0.042506	-1.79233	14.5252	2.84862	26	0.933442	0.38451	0.899662	0.403831	0.681634	0.306261			0.362269	2.21323	17.1645	4.5874	14	0.434051	0.245097	0.47378	0.265599	0.433896	0.223046			-0.328174	-4.61924
150	Absolute Paused Midbody Bend S.D. (-/+ = V/D Inside) (Degrees)								NaN	19.488	6.12705	1.05078	34	0.301908	0.191699	NaN	NaN	NaN	NaN			0.724028	23.9241	5.54912	1.08827	26	0.432143	0.244519	0.004855	0.006477	0.007089	0.007428			1.15196	26.5461	4.70666	1.25791	14	0.016036	0.020371	0.000151	0.000307	0.000228	0.00039			-0.473168	16.5889
151	Positive Paused Midbody Bend S.D. (-/+ = V/D Inside) (Degrees)								NaN	20.0665	5.77823	1.02146	32	0.74152	0.340468	NaN	NaN	NaN	NaN			0.739467	24.3394	5.82151	1.21387	23	0.318674	0.198253	0.009755	0.011817	0.023768	0.021081			1.31117	27.6428	6.28053	1.81303	12	0.043781	0.045264	0.001811	0.002761	0.000942	0.001313			-0.469581	17.3532
152	Negative Paused Midbody Bend S.D. (-/+ = V/D Inside) (Degrees)								NaN	-20.3401	6.92302	1.22383	32	0.887176	0.373791	NaN	NaN	NaN	NaN			-0.570318	-24.2884	6.21978	1.24395	25	0.505884	0.269119	0.027716	0.028524	0.054636	0.04205			-0.840009	-26.1554	3.42434	1.03248	11	0.286572	0.184929	0.000884	0.001457	0.010031	0.010135			0.263396	-18.5166
153	Backward Midbody Bend S.D. (-/+ = V/D Inside) (Degrees)								NaN	-0.856556	6.64777	1.45066	21	0.702903	0.327941	NaN	NaN	NaN	NaN			0.356522	1.51352	5.215	1.06451	24	0.620326	0.304358	0.1957	0.136943	0.241331	0.143475			0.366702	1.58119	7.5422	1.27486	35	3e-06	3.1e-05	0.213145	0.144525	0.426358	0.220553			0.160297	0.209061
154	Absolute Backward Midbody Bend S.D. (-/+ = V/D Inside) (Degrees)								NaN	20.9909	2.92517	0.638324	21	0.107368	0.089985	NaN	NaN	NaN	NaN			0.525856	22.5291	4.06068	0.828882	24	0.156531	0.119323	0.149009	0.111031	0.41929	0.21855			0.171338	21.4921	5.20313	0.879489	35	0.7758	0.349015	0.646514	0.326496	0.959507	0.381769			-0.965353	18.1671
155	Positive Backward Midbody Bend S.D. (-/+ = V/D Inside) (Degrees)								NaN	20.8413	3.18219	0.694411	21	0.039048	0.041729	NaN	NaN	NaN	NaN			0.578078	22.6809	3.70224	0.755717	24	0.353654	0.212777	0.080109	0.06852	0.322341	0.179415			0.403854	22.1265	5.49515	0.928851	35	0.284048	0.183851	0.272716	0.174117	0.446304	0.227429			-0.815584	18.246
156	Negative Backward Midbody Bend S.D. (-/+ = V/D Inside) (Degrees)								NaN	-21.5119	4.18497	0.913236	21	0.32245	0.199323	NaN	NaN	NaN	NaN			-0.233428	-22.4888	5.15032	1.05131	24	0.105318	0.088688	0.486788	0.270188	0.608726	0.283438			0.19834	-20.6818	4.5463	0.779684	34	0.329635	0.202473	0.492943	0.272088	0.561677	0.26745			0.79106	-18.2013
157	Hips Bend S.D. (-/+ = V/D Inside) (Degrees)								NaN	0.603107	3.6804	0.589336	39	0.776788	0.349379	NaN	NaN	NaN	NaN			-0.14028	0.086819	2.09972	0.371182	32	0.443039	0.247719	0.461318	0.259914	0.254999	0.149649			-0.126825	0.136342	1.44204	0.243749	35	0.684813	0.322842	0.467622	0.262805	0.237959	0.141675			-0.099488	0.236951
158	Absolute Hips Bend S.D. (-/+ = V/D Inside) (Degrees)								NaN	14.3176	2.63794	0.422408	39	0.539304	0.278862	NaN	NaN	NaN	NaN			0.293923	15.0929	1.92529	0.340346	32	0.685472	0.32276	0.157481	0.11552	0.134514	0.089288			-0.538825	12.8962	3.51456	0.594069	35	0.147378	0.11405	0.055655	0.050907	0.03968	0.032425			-0.818631	12.1581
159	Positive Hips Bend S.D. (-/+ = V/D Inside) (Degrees)								NaN	14.4737	2.93563	0.470078	39	0.355863	0.213708	NaN	NaN	NaN	NaN			0.227133	15.1405	2.27002	0.401286	32	0.256676	0.170111	0.284437	0.179681	0.153523	0.100203			-0.524326	12.9345	3.6053	0.609407	35	0.184296	0.134007	0.049646	0.046697	0.052627	0.04081			-0.806617	12.1058
160	Negative Hips Bend S.D. (-/+ = V/D Inside) (Degrees)								NaN	-14.4845	3.40353	0.545001	39	0.019321	0.023826	NaN	NaN	NaN	NaN			-0.179357	-15.095	2.07147	0.366188	32	0.781822	0.350424	0.356011	0.216064	0.231668	0.139244			0.47826	-12.8568	3.55702	0.601247	35	0.101554	0.086155	0.048715	0.046063	0.033836	0.028211			0.660259	-12.2373
161	Forward Hips Bend S.D. (-/+ = V/D Inside) (Degrees)								NaN	0.013841	3.392	0.543154	39	1e-06	1.7e-05	NaN	NaN	NaN	NaN			-0.125074	-0.410408	1.67389	0.295904	32	0.682964	0.32252	0.495523	0.273176	0.031143	0.026287			0.033212	0.126494	1.40783	0.237966	35	0.345669	0.209927	0.850071	0.390168	0.298639	0.169441			0.079269	0.282722
162	Absolute Forward Hips Bend S.D. (-/+ = V/D Inside) (Degrees)								NaN	14.035	2.86687	0.459066	39	0.006513	0.009727	NaN	NaN	NaN	NaN			0.238416	14.7185	1.86056	0.328904	32	0.337331	0.20609	0.230486	0.153268	0.086143	0.061137			-0.549575	12.4594	3.563	0.602257	35	0.087049	0.076529	0.041401	0.040251	0.020509	0.018717			-0.666805	12.1233
163	Positive Forward Hips Bend S.D. (-/+ = V/D Inside) (Degrees)								NaN	14.1318	2.94262	0.471196	39	0.391019	0.228107	NaN	NaN	NaN	NaN			0.199685	14.7194	2.20787	0.3903	32	0.21403	0.148551	0.34025	0.208048	0.178205	0.113074			-0.562898	12.4754	3.70659	0.626528	35	0.082038	0.072518	0.038466	0.037808	0.026455	0.022968			-0.702666	12.0641
164	Negative Forward Hips Bend S.D. (-/+ = V/D Inside) (Degrees)								NaN	-14.0392	3.15392	0.505032	39	0.000771	0.001885	NaN	NaN	NaN	NaN			-0.210519	-14.7031	1.8144	0.320743	32	0.598839	0.296441	0.271349	0.173368	0.042548	0.034089			0.508564	-12.4352	3.55651	0.601159	35	0.099475	0.0848	0.044916	0.042969	0.031201	0.026281			0.577083	-12.2191
165	Paused Hips Bend S.D. (-/+ = V/D Inside) (Degrees)								NaN	-0.105544	8.3069	1.42462	34	0.221134	0.152336	NaN	NaN	NaN	NaN			0.349869	2.80078	8.93559	1.75241	26	0.196236	0.139446	0.203855	0.140565	0.272884	0.157331			-0.127914	-1.16811	12.417	3.31858	14	0.082756	0.073053	0.771955	0.368072	0.725155	0.320204			0.457219	3.69253
166	Absolute Paused Hips Bend S.D. (-/+ = V/D Inside) (Degrees)								NaN	15.1212	3.65125	0.626185	34	0.906287	0.377738	NaN	NaN	NaN	NaN			0.35458	16.4158	5.16481	1.0129	26	0.404203	0.232786	0.283009	0.178905	0.158624	0.103204			1.04919	18.952	6.11534	1.63439	14	0.547364	0.281155	0.042903	0.041621	0.017773	0.01657			-0.541004	13.1458
167	Positive Paused Hips Bend S.D. (-/+ = V/D Inside) (Degrees)								NaN	15.4365	4.82935	0.853717	32	0.662124	0.315911	NaN	NaN	NaN	NaN			0.268966	16.7355	6.34947	1.24523	26	0.425672	0.24135	0.394076	0.231183	0.313229	0.175775			1.20111	21.2371	5.97319	1.72431	12	0.213293	0.148198	0.007925	0.009894	0.005008	0.00553			-0.077838	15.0606
168	Negative Paused Hips Bend S.D. (-/+ = V/D Inside) (Degrees)								NaN	-15.4905	4.32451	0.752801	33	0.049251	0.049188	NaN	NaN	NaN	NaN			-0.488545	-17.6032	5.13045	1.06977	23	0.689862	0.324119	0.11376	0.090322	0.166872	0.107462			-0.549176	-17.8654	5.3623	1.48723	13	0.762474	0.345911	0.170898	0.123244	0.171889	0.110174			1.19396	-10.3272
169	Backward Hips Bend S.D. (-/+ = V/D Inside) (Degrees)								NaN	-0.125899	3.78455	0.825856	21	0.018853	0.023338	NaN	NaN	NaN	NaN			0.165098	0.498922	4.92629	1.00558	24	0.023179	0.027349	0.633575	0.322872	0.250591	0.147378			-0.081132	-0.432948	4.3052	0.727712	35	6.7e-05	0.000292	0.781517	0.369877	0.672218	0.303526			0.054324	0.079693
170	Absolute Backward Hips Bend S.D. (-/+ = V/D Inside) (Degrees)								NaN	16.0536	2.80152	0.611341	21	0.051186	0.050394	NaN	NaN	NaN	NaN			0.681422	17.9626	3.97688	0.811778	24	0.162684	0.122615	0.067391	0.059225	0.198646	0.123372			-0.241382	15.3774	4.52722	0.765239	35	0.07404	0.067447	0.492891	0.272227	0.378826	0.20274			-1.21991	12.636
171	Positive Backward Hips Bend S.D. (-/+ = V/D Inside) (Degrees)								NaN	15.9996	3.12996	0.683014	21	0.46166	0.254172	NaN	NaN	NaN	NaN			0.797729	18.4964	3.95131	0.806558	24	0.825647	0.360238	0.022794	0.023898	0.057474	0.043701			-0.172803	15.4587	4.37927	0.751039	34	0.450961	0.249629	0.596463	0.310852	0.493788	0.244637			-1.10908	12.5282
172	Negative Backward Hips Bend S.D. (-/+ = V/D Inside) (Degrees)								NaN	-16.154	3.14966	0.687313	21	0.015024	0.019429	NaN	NaN	NaN	NaN			-0.671706	-18.2697	5.66272	1.1559	24	0.000573	0.001526	0.124222	0.096575	0.577258	0.27234			0.230571	-15.4278	5.01481	0.847658	35	0.033454	0.036618	0.508592	0.278156	0.397434	0.21023			1.07174	-12.7784
173	Tail Bend S.D. (-/+ = V/D Inside) (Degrees)								NaN	1.1689	2.95306	0.472868	39	0.244876	0.164711	NaN	NaN	NaN	NaN			-0.586513	-0.563106	2.62734	0.464453	32	0.004453	0.007122	0.011019	0.0131	0.018688	0.017364			-0.332884	0.185877	1.58978	0.268722	35	0.398204	0.230702	0.075751	0.065354	0.17595	0.111816			-0.381272	0.042982
174	Absolute Tail Bend S.D. (-/+ = V/D Inside) (Degrees)								NaN	12.1684	4.18245	0.669728	39	0.009304	0.013079	NaN	NaN	NaN	NaN			-0.119944	11.6667	2.08237	0.368114	32	0.867946	0.368977	0.514148	0.279829	0.724489	0.320427			-0.496118	10.0934	2.53637	0.428725	35	0.934415	0.384746	0.011295	0.01334	0.04181	0.033629			-0.868159	8.53736
175	Positive Tail Bend S.D. (-/+ = V/D Inside) (Degrees)								NaN	12.3323	4.64023	0.743031	39	0.001572	0.003263	NaN	NaN	NaN	NaN			-0.118297	11.7833	2.42153	0.428071	32	0.614023	0.30249	0.524548	0.28411	0.607075	0.28299			-0.477292	10.1175	2.94007	0.496963	35	0.309202	0.193603	0.015833	0.017807	0.037644	0.031008			-0.838082	8.44336
176	Negative Tail Bend S.D. (-/+ = V/D Inside) (Degrees)								NaN	-11.9629	3.96202	0.63443	39	0.307279	0.193085	NaN	NaN	NaN	NaN			0.075216	-11.6649	2.31187	0.408684	32	0.174864	0.128791	0.694265	0.343642	0.98617	0.390108			0.480979	-10.0573	2.426	0.410068	35	0.367252	0.217981	0.014148	0.016094	0.034756	0.028832			0.83972	-8.63596
177	Forward Tail Bend S.D. (-/+ = V/D Inside) (Degrees)								NaN	0.636299	3.9	0.6245	39	2e-06	2.4e-05	NaN	NaN	NaN	NaN			-0.279564	-0.453999	2.704	0.478003	32	0.000538	0.001436	0.170211	0.123145	0.048799	0.038276			-0.13436	0.112294	1.56708	0.264885	35	0.514545	0.27127	0.4434	0.25316	0.213108	0.130673			-0.150854	0.047969
178	Absolute Forward Tail Bend S.D. (-/+ = V/D Inside) (Degrees)								NaN	11.5708	3.48612	0.558226	39	0.032368	0.035651	NaN	NaN	NaN	NaN			-0.101924	11.2155	1.84811	0.326702	32	0.825795	0.360222	0.58481	0.306561	0.768235	0.332252			-0.491853	9.85617	2.70217	0.45675	35	0.537505	0.278675	0.020156	0.021484	0.031201	0.026254			-0.906754	8.40977
179	Positive Forward Tail Bend S.D. (-/+ = V/D Inside) (Degrees)								NaN	11.2649	3.3204	0.53864	38	0.023588	0.027797	NaN	NaN	NaN	NaN			-0.054499	11.0839	1.90165	0.336167	32	0.495107	0.266235	0.776616	0.368335	0.701603	0.312325			-0.419998	9.87032	3.1418	0.531061	35	0.222682	0.153022	0.06941	0.06076	0.058264	0.044179			-0.894947	8.2933
180	Negative Forward Tail Bend S.D. (-/+ = V/D Inside) (Degrees)								NaN	-11.9037	4.11685	0.659223	39	0.007937	0.011551	NaN	NaN	NaN	NaN			0.152215	-11.2771	2.09493	0.370336	32	0.836552	0.363605	0.410603	0.238228	0.930932	0.375683			0.505446	-9.82287	2.6553	0.448827	35	0.816625	0.357994	0.011229	0.01328	0.02299	0.02048			0.820744	-8.52483
181	Paused Tail Bend S.D. (-/+ = V/D Inside) (Degrees)								NaN	2.1759	6.69073	1.14745	34	0.293412	0.18778	NaN	NaN	NaN	NaN			-0.069323	1.71208	8.17846	1.60393	26	0.161884	0.122107	0.815068	0.380334	0.606792	0.283019			-0.021592	2.03143	6.57569	1.75743	14	0.871854	0.369989	0.945678	0.415947	1	0.394248			-0.088511	1.5837
182	Absolute Paused Tail Bend S.D. (-/+ = V/D Inside) (Degrees)								NaN	13.6029	5.10392	0.875315	34	0.097502	0.083522	NaN	NaN	NaN	NaN			0.129116	14.2619	5.28435	1.03635	26	0.648118	0.312535	0.629115	0.321147	0.659887	0.298616			-0.409541	11.5126	4.96361	1.32658	14	0.897415	0.375331	0.200422	0.138946	0.302049	0.170551			-0.736554	9.84355
183	Positive Paused Tail Bend S.D. (-/+ = V/D Inside) (Degrees)								NaN	14.0564	5.65754	1.00012	32	0.011832	0.015928	NaN	NaN	NaN	NaN			0.159298	14.9577	5.84338	1.14598	26	0.440918	0.247461	0.556029	0.295974	0.402884	0.212428			-0.473972	11.3749	4.47968	1.29317	12	0.305632	0.192487	0.113506	0.0902	0.183258	0.115654			-0.149332	13.2116
184	Negative Paused Tail Bend S.D. (-/+ = V/D Inside) (Degrees)								NaN	-13.4186	5.91742	1.03009	33	0.16714	0.124954	NaN	NaN	NaN	NaN			-0.087614	-13.9371	4.98233	1.01701	24	0.320092	0.198499	0.721629	0.353091	0.544447	0.262137			-0.222806	-14.7371	6.4074	1.84966	12	0.479898	0.259786	0.541147	0.290294	0.464479	0.23393			0.885112	-8.18107
185	Backward Tail Bend S.D. (-/+ = V/D Inside) (Degrees)								NaN	0.152767	4.51199	0.984597	21	0.765072	0.347008	NaN	NaN	NaN	NaN			0.063569	0.439588	5.39903	1.10207	24	0.094799	0.081676	0.847027	0.389569	0.690528	0.308399			0.075754	0.49457	3.21758	0.54387	35	0.011079	0.015093	0.763174	0.366812	0.635586	0.291804			-0.008647	0.113754
186	Absolute Backward Tail Bend S.D. (-/+ = V/D Inside) (Degrees)								NaN	13.5076	3.32295	0.725128	21	0.781867	0.350363	NaN	NaN	NaN	NaN			0.2053	14.1898	2.72944	0.557145	24	0.280216	0.181856	0.460147	0.259744	0.47359	0.237208			-0.582834	11.5708	2.8906	0.488601	35	0.00023	0.000773	0.032879	0.033115	0.013476	0.013053			-1.37791	8.92881
187	Positive Backward Tail Bend S.D. (-/+ = V/D Inside) (Degrees)								NaN	13.6667	3.70533	0.80857	21	0.303779	0.191944	NaN	NaN	NaN	NaN			0.390131	15.1122	4.3831	0.894696	24	0.000664	0.001684	0.23721	0.156463	0.215006	0.13164			-0.511188	11.7725	2.81707	0.476171	35	0.002807	0.004924	0.051507	0.048195	0.053686	0.041513			-1.28645	8.89993
188	Negative Backward Tail Bend S.D. (-/+ = V/D Inside) (Degrees)								NaN	-14.169	4.09113	0.892758	21	0.267156	0.175436	NaN	NaN	NaN	NaN			-0.055752	-14.3971	3.88711	0.793453	24	0.130357	0.104378	0.849482	0.390298	0.882437	0.362533			0.636866	-11.5635	3.95918	0.678993	34	3e-06	3.1e-05	0.025167	0.025991	0.00332	0.00388			1.25852	-9.02021
189	Max Amplitude (Microns)								NaN	103.35	26.1022	4.1797	39	0.36445	0.217517	NaN	NaN	NaN	NaN			0.525158	117.058	21.7266	3.84075	32	0.231136	0.158047	0.018396	0.020061	0.02938	0.024978			2.968	180.821	39.7136	6.71282	35	0.000608	0.001592	0	0	0	0			0.000161	103.354
190	Forward Max Amplitude (Microns)								NaN	112.576	27.8442	4.45864	39	0.813362	0.357696	NaN	NaN	NaN	NaN			0.131402	116.235	21.518	3.80388	32	0.211264	0.14737	0.534508	0.287076	0.484456	0.241179			2.53561	183.178	39.7252	6.71479	35	0.000756	0.001852	0	0	0	0			-0.359276	102.573
191	Paused Max Amplitude (Microns)								NaN	97.2527	30.8562	5.29179	34	0.916926	0.379156	NaN	NaN	NaN	NaN			0.645498	117.17	31.8445	6.24521	26	0.020089	0.024555	0.018367	0.020054	0.02291	0.02043			1.3381	138.541	41.9078	11.2003	14	0.58738	0.292187	0.00348	0.004836	0.00356	0.004114			1.43612	141.566
192	Backward Max Amplitude (Microns)								NaN	120.606	29.4211	6.4202	21	0.81164	0.35775	NaN	NaN	NaN	NaN			0.338793	130.574	20.7086	4.22713	24	0.896734	0.37529	0.203136	0.140177	0.33359	0.184053			1.87451	175.756	40.3668	6.82324	35	0.001454	0.003095	0	1e-06	1.3e-05	3.4e-05			-0.422962	108.162
193	Amplitude Ratio (No Units)								NaN	0.730988	0.055811	0.008937	39	0.153225	0.117496	NaN	NaN	NaN	NaN			0.135245	0.738536	0.033358	0.005897	32	0.785745	0.351288	0.483409	0.269481	0.50638	0.248623			0.073524	0.735091	0.024776	0.004188	35	0.560668	0.284	0.679237	0.338445	0.828572	0.349145			0.155897	0.739689
194	Forward Amplitude Ratio (No Units)								NaN	0.735384	0.05015	0.00803	39	0.017483	0.021951	NaN	NaN	NaN	NaN			0.042097	0.737495	0.035485	0.006273	32	0.800305	0.355014	0.836492	0.386508	0.885143	0.362193			-0.089215	0.73091	0.025543	0.004318	35	0.017989	0.02247	0.625487	0.32039	0.610856	0.283464			0.084243	0.739609
195	Paused Amplitude Ratio (No Units)								NaN	0.722587	0.089884	0.015415	34	0.96491	0.39091	NaN	NaN	NaN	NaN			0.157934	0.736782	0.074766	0.014663	26	0.056549	0.054674	0.507279	0.277778	0.266412	0.154687			0.231064	0.743355	0.105937	0.028313	14	0.110683	0.091693	0.52635	0.284227	0.216388	0.13219			-0.721856	0.657704
196	Backward Amplitude Ratio (No Units)								NaN	0.737396	0.046726	0.010196	21	0.576297	0.289271	NaN	NaN	NaN	NaN			0.014471	0.738072	0.047413	0.009678	24	0.178913	0.131225	0.961864	0.418345	0.828884	0.348918			0.382467	0.755267	0.035566	0.006012	35	0.945426	0.387388	0.140357	0.106173	0.181217	0.114719			-0.084406	0.733452
197	Primary Wavelength (Microns)								NaN	353.458	42.4869	6.80335	39	0.100026	0.085195	NaN	NaN	NaN	NaN			-0.458028	333.998	25.0578	4.42964	32	0.392631	0.228429	0.019498	0.020932	0.086143	0.061084			-0.285548	341.326	22.7674	3.84839	35	0.387871	0.227023	0.125942	0.097406	0.308819	0.174014			-2.16517	261.466
198	Forward Primary Wavelength (Microns)								NaN	333.009	26.3603	4.2762	38	0.209864	0.147241	NaN	NaN	NaN	NaN			-0.011244	332.713	24.452	4.32255	32	0.721865	0.333975	0.961266	0.418288	0.892154	0.364154			0.426186	344.244	23.4098	3.95698	35	0.598497	0.296348	0.057825	0.052677	0.062803	0.047012			-2.74735	260.588
199	Paused Primary Wavelength (Microns)								NaN	373.488	61.2844	10.5102	34	0.087849	0.077163	NaN	NaN	NaN	NaN			-0.901381	318.247	53.0829	10.6166	25	0.9402	0.385981	0.000501	0.000885	0.000897	0.00126			-1.05294	308.959	41.7728	11.5857	13	0.120131	0.097602	0.000246	0.000469	0.001075	0.00147			-1.51466	280.663
200	Backward Primary Wavelength (Microns)								NaN	347.651	41.0723	8.9627	21	0.964483	0.391064	NaN	NaN	NaN	NaN			-0.615974	322.351	43.9901	8.97945	24	0.045643	0.046252	0.052535	0.048901	0.041731	0.033632			-0.425922	330.157	43.3357	7.78333	31	0.007918	0.011541	0.147584	0.110244	0.380749	0.203636			-1.98103	266.285
201	Secondary Wavelength (Microns)								NaN	214.526	18.4493	3.07488	36	0.033775	0.036907	NaN	NaN	NaN	NaN			0.238116	218.919	12.2613	2.27686	29	0.275652	0.179436	0.255374	0.165044	0.13078	0.087303			0.484265	223.461	20.6528	5.96196	12	0.915298	0.379211	0.200243	0.139144	0.220127	0.134075			-1.34372	189.736
202	Forward Secondary Wavelength (Microns)								NaN	211.355	17.6336	3.11721	32	0.527021	0.27612	NaN	NaN	NaN	NaN			0.510163	220.351	14.4751	2.68796	29	0.565111	0.285431	0.032866	0.033139	0.027639	0.023819			0.693746	223.588	21.4761	6.19962	12	0.986795	0.396379	0.096005	0.079389	0.099554	0.069512			-1.28746	188.652
203	Paused Secondary Wavelength (Microns)								NaN	211.701	22.5217	4.41686	26	0.072624	0.066501	NaN	NaN	NaN	NaN			-0.124303	208.901	14.5617	3.53173	17	0.425811	0.241359	0.623221	0.319594	0.910998	0.369273			0.142845	214.918	17.3842	6.5706	7	0.765568	0.346908	0.691609	0.342705	0.390497	0.207766			NaN	NaN
204	Backward Secondary Wavelength (Microns)								NaN	213.403	18.0841	4.52102	16	0.191722	0.1376	NaN	NaN	NaN	NaN			0.503655	222.511	16.699	4.31166	15	0.418353	0.238386	0.155613	0.114807	0.092965	0.065525			0.373186	220.152	10.9874	4.91373	5	0.888737	0.373637	0.333031	0.204751	0.23119	0.139262			-1.40091	188.069
205	Track Length (Microns)								NaN	480.204	40.8666	6.54389	39	0.441387	0.247653	NaN	NaN	NaN	NaN			-0.056035	477.914	51.5546	9.11366	32	0.132482	0.1056	0.838983	0.38746	0.857842	0.356896			-2.32302	385.27	58.771	9.93411	35	0.038923	0.041618	0	0	0	0			-3.02802	356.46
206	Forward Track Length (Microns)								NaN	457.145	51.2707	8.20988	39	0.292252	0.187347	NaN	NaN	NaN	NaN			0.38241	476.751	51.9116	9.17676	32	0.06244	0.059102	0.116094	0.09185	0.140637	0.092752			-1.38016	386.383	57.8985	9.78664	35	0.038153	0.040953	1e-06	2e-06	3e-06	1e-05			-1.94578	357.383
207	Paused Track Length (Microns)								NaN	490.88	56.3419	9.66255	34	0.081469	0.07218	NaN	NaN	NaN	NaN			-0.286945	474.713	70.5244	13.831	26	0.064211	0.060336	0.342866	0.209077	0.506796	0.24853			-0.796909	445.98	61.6079	16.4654	14	0.715865	0.331595	0.027848	0.028627	0.020075	0.018382			-2.45548	352.533
208	Backward Track Length (Microns)								NaN	443.597	55.5636	12.125	21	0.556686	0.283763	NaN	NaN	NaN	NaN			0.074666	447.746	45.8048	9.34986	24	0.677614	0.321245	0.787856	0.371309	0.657303	0.298269			-1.18655	377.668	64.1806	10.8485	35	0.627676	0.306954	0.000189	0.000373	0.000555	0.000836			-1.49469	360.547
209	Eccentricity (No Units)								NaN	0.963427	0.020768	0.003326	39	0.047323	0.04773	NaN	NaN	NaN	NaN			-0.482655	0.953403	0.024711	0.004368	32	0.035645	0.038602	0.0728	0.063112	0.078014	0.056243			-4.04571	0.879406	0.046082	0.007789	35	0.000307	0.000956	0	0	0	0			-1.01841	0.942276
210	Forward Eccentricity (No Units)								NaN	0.955912	0.026595	0.004259	39	0.024387	0.028565	NaN	NaN	NaN	NaN			-0.029481	0.955128	0.023197	0.004101	32	0.031259	0.034527	0.894884	0.403302	0.768235	0.332077			-2.92305	0.878175	0.046343	0.007833	35	0.000636	0.00165	0	0	0	0			-0.486066	0.942985
211	Paused Eccentricity (No Units)								NaN	0.966578	0.028359	0.004864	34	0.000672	0.001703	NaN	NaN	NaN	NaN			-0.79846	0.943935	0.051129	0.010027	26	0.000793	0.001929	0.049475	0.046585	0.051565	0.0401			-1.37327	0.927634	0.065367	0.01747	14	0.01169	0.015813	0.048433	0.045845	0.008798	0.009045			-2.32725	0.90058
212	Backward Eccentricity (No Units)								NaN	0.946431	0.030355	0.006624	21	0.915574	0.379244	NaN	NaN	NaN	NaN			-0.189738	0.940672	0.022109	0.004513	24	0.426967	0.241802	0.477029	0.26692	0.459664	0.232361			-2.33322	0.875606	0.052866	0.008936	35	0.124697	0.100846	0	0	5e-06	1.6e-05			-0.153079	0.941785
213	Bend Count (Counts)								NaN	3.8902	0.434349	0.069552	39	0.442345	0.247903	NaN	NaN	NaN	NaN			-0.70186	3.58535	0.365452	0.064603	32	0.862172	0.368137	0.002007	0.003019	0.005848	0.006297			-2.44479	2.82831	0.56216	0.095022	35	0.001053	0.002394	0	0	0	0			-2.00371	3.01989
214	Forward Bend Count (Counts)								NaN	3.56289	0.537474	0.086065	39	0.835369	0.363498	NaN	NaN	NaN	NaN			-0.06487	3.52803	0.364438	0.064424	32	0.395967	0.229818	0.746713	0.361224	0.623327	0.287786			-1.38465	2.81868	0.552365	0.093367	35	0.000693	0.001739	0	1e-06	1e-06	4e-06			-0.981645	3.03529
215	Paused Bend Count (Counts)								NaN	4.25345	0.468899	0.080416	34	0.19225	0.13747	NaN	NaN	NaN	NaN			-0.764907	3.89478	0.418878	0.082149	26	0.551019	0.282508	0.002846	0.004056	0.009439	0.00962			-1.06574	3.75372	0.506137	0.135271	14	0.575619	0.289306	0.004265	0.005766	0.005458	0.005923			-2.181	3.23078
216	Backward Bend Count (Counts)								NaN	3.5745	0.513955	0.112154	21	0.001799	0.003613	NaN	NaN	NaN	NaN			-0.149879	3.49747	0.294015	0.060016	24	0.831109	0.362132	0.549218	0.294095	0.811196	0.344477			-1.31954	2.89631	0.594586	0.100503	35	0.00221	0.004188	4.4e-05	9.9e-05	7e-06	1.9e-05			-1.09484	3.0118
217	Coils Frequency (Hz)								NaN	0.005706	0.008319	0.001332	39	5e-06	5e-05	NaN	NaN	NaN	NaN			0.568003	0.010432	0.012298	0.002174	32	0.000227	0.000767	0.069455	0.060741	0.04393	0.035094			6.41382	0.059065	0.068843	0.011637	35	5e-06	5.3e-05	6.1e-05	0.000135	0	0			4.57704	0.043784
218	Coils Time Ratio (No Units)								NaN	0.018646	0.036234	0.005802	39	0	2e-06	NaN	NaN	NaN	NaN			0.029525	0.019716	0.026914	0.004758	32	2.6e-05	0.000139	0.887045	0.401384	0.135884	0.089906			0.978829	0.054113	0.050096	0.008468	35	0.003204	0.005472	0.001004	0.001621	1.4e-05	3.8e-05			0.662102	0.042637
219	Coil Time (Seconds)								NaN	4.27032	6.7793	1.64422	17	7e-06	6.8e-05	NaN	NaN	NaN	NaN			-0.3256	2.06298	1.90113	0.405323	22	0.001219	0.002688	0.208886	0.143043	0.109501	0.075241			-0.457912	1.166	0.844337	0.149259	32	1.3e-05	9.6e-05	0.078101	0.067059	0.000807	0.001148			-0.438447	1.29796
220	Inter Coil Time (Seconds)								NaN	38.0811	37.2703	11.2374	11	0.171601	0.127356	NaN	NaN	NaN	NaN			0.417066	53.6253	48.4204	13.4294	13	0.109788	0.091068	0.38438	0.22728	0.523928	0.255102			-0.701267	11.9447	7.93157	1.49893	28	0.002511	0.004613	0.043004	0.041629	0.077845	0.05622			-0.434765	21.8773
221	Inter Coil Distance (Microns)								NaN	1239.32	1156.62	348.734	11	0.115818	0.094653	NaN	NaN	NaN	NaN			2.22328	3810.81	3796.75	1053.03	13	0.013052	0.017248	0.035434	0.035214	0.023851	0.021132			1.30516	2748.89	1713.94	323.905	28	0.348154	0.210776	0.003736	0.005144	0.010973	0.010979			1.22497	2656.14
222	Tail-To-Head Orientation (Degrees)								NaN	-1.39776	59.0738	9.45937	39	0.495135	0.266177	NaN	NaN	NaN	NaN			0.084151	3.57333	38.9402	6.88373	32	0.29812	0.189853	0.672275	0.336285	0.544048	0.262098			0.031169	0.443529	25.7816	4.35788	35	0.14894	0.114755	0.860342	0.393874	1	0.394058			-0.116247	-8.26491
223	Absolute Tail-To-Head Orientation (Degrees)								NaN	96.3409	30.0367	4.80972	39	0.028017	0.031892	NaN	NaN	NaN	NaN			0.025212	97.0982	16.9873	3.00295	32	0.04055	0.042675	0.894188	0.403801	1	0.393869			-0.247033	88.9209	16.6628	2.81653	35	0.094889	0.081717	0.188094	0.133075	0.205257	0.126425			-0.244659	88.9922
224	Positive Tail-To-Head Orientation (Degrees)								NaN	97.1528	33.9695	5.58456	37	0.346826	0.210366	NaN	NaN	NaN	NaN			-0.142055	92.3273	22.3639	3.95342	32	0.880823	0.372409	0.483259	0.269564	0.437682	0.224009			-0.237784	89.0754	18.8708	3.18974	35	0.158084	0.119894	0.214265	0.145065	0.162395	0.104908			-0.326499	86.0618
225	Negative Tail-To-Head Orientation (Degrees)								NaN	-97.227	40.1516	6.51344	38	0.961509	0.390839	NaN	NaN	NaN	NaN			-0.089846	-100.834	23.7087	4.19114	32	0.695601	0.325396	0.643037	0.326026	0.745779	0.325284			0.1892	-89.6304	19.2406	3.25226	35	0.071604	0.065785	0.301376	0.187997	0.28166	0.160921			0.182417	-89.9027
226	Forward Tail-To-Head Orientation (Degrees)								NaN	-6.05794	50.133	8.0277	39	0.239927	0.162397	NaN	NaN	NaN	NaN			0.226331	5.28871	38.691	6.83967	32	0.167548	0.125066	0.285738	0.180249	0.189643	0.118861			0.097532	-1.16838	29.8525	5.04599	35	0.364174	0.217554	0.607887	0.314429	0.672851	0.303645			-0.043877	-8.25764
227	Absolute Forward Tail-To-Head Orientation (Degrees)								NaN	96.0643	30.6129	4.90199	39	0.813638	0.357493	NaN	NaN	NaN	NaN			-0.045473	94.6722	19.8013	3.50041	32	0.122321	0.099256	0.817949	0.381083	0.866925	0.357952			-0.221818	89.2738	20.0647	3.39155	35	0.779625	0.350249	0.258739	0.166618	0.233681	0.139941			-0.231589	88.9747
228	Positive Forward Tail-To-Head Orientation (Degrees)								NaN	96.5068	38.1357	6.26947	37	0.848526	0.365612	NaN	NaN	NaN	NaN			-0.138349	91.2308	23.4666	4.14834	32	0.269515	0.176447	0.485465	0.269955	0.617526	0.285912			-0.173034	89.908	21.0104	3.55141	35	0.585576	0.291588	0.363655	0.219662	0.385651	0.205855			-0.282207	85.7446
229	Negative Forward Tail-To-Head Orientation (Degrees)								NaN	-100.204	35.7762	5.88157	37	0.397184	0.230387	NaN	NaN	NaN	NaN			0.058162	-98.1231	27.1774	4.80433	32	0.771534	0.347823	0.784944	0.37052	0.83322	0.349131			0.291449	-89.777	21.8281	3.68962	35	0.788984	0.351925	0.138394	0.105043	0.149266	0.097813			0.286915	-89.9392
230	Paused Tail-To-Head Orientation (Degrees)								NaN	-10.3506	91.3943	15.674	34	0.49886	0.267585	NaN	NaN	NaN	NaN			-0.025977	-12.7247	63.6001	12.473	26	0.895018	0.375057	0.906067	0.40468	0.95836	0.381498			0.127071	1.26297	69.9324	18.6902	14	0.336111	0.20541	0.637274	0.323837	0.562993	0.267766			0.443152	30.151
231	Absolute Paused Tail-To-Head Orientation (Degrees)								NaN	104.864	40.9654	7.0255	34	0.039222	0.041731	NaN	NaN	NaN	NaN			-0.085196	101.374	26.5651	5.20985	26	0.040899	0.042973	0.691371	0.342966	0.224066	0.135969			-0.408801	88.117	39.0166	10.4276	14	0.982256	0.394965	0.194713	0.136466	0.091059	0.064292			-0.100037	100.766
232	Positive Paused Tail-To-Head Orientation (Degrees)								NaN	99.9299	41.3411	7.95609	27	0.809411	0.357174	NaN	NaN	NaN	NaN			-0.128516	94.617	32.6228	6.80232	23	0.862857	0.368267	0.614095	0.316544	0.471393	0.236397			-0.138792	94.1921	42.5493	12.8291	11	0.507775	0.269977	0.708291	0.348085	0.562343	0.267612			-0.406192	83.1375
233	Negative Paused Tail-To-Head Orientation (Degrees)								NaN	-107.653	50.5548	9.38778	29	0.022328	0.026636	NaN	NaN	NaN	NaN			-0.041199	-109.736	33.854	6.91043	24	0.58384	0.291173	0.858929	0.393428	0.740971	0.324048			0.4512	-84.843	47.7212	14.3885	11	0.214442	0.148677	0.199932	0.139252	0.182606	0.115332			0.001837	-107.56
234	Backward Tail-To-Head Orientation (Degrees)								NaN	-3.93419	58.8163	12.8348	21	0.97984	0.394485	NaN	NaN	NaN	NaN			0.329925	15.4708	68.5186	13.9863	24	0.651905	0.313349	0.312386	0.193786	0.223541	0.135751			0.242222	10.3124	45.5106	7.69269	35	0.55137	0.282539	0.347707	0.21174	0.242898	0.144093			-0.361687	-25.2073
235	Absolute Backward Tail-To-Head Orientation (Degrees)								NaN	94.2104	36.1827	7.89572	21	0.181255	0.132391	NaN	NaN	NaN	NaN			0.301337	105.114	31.7213	6.47508	24	0.973648	0.392645	0.292004	0.183556	0.232315	0.139326			0.023898	95.0751	34.7484	5.87356	35	0.29123	0.186877	0.930411	0.41125	0.946027	0.37972			-0.123983	89.7243
236	Positive Backward Tail-To-Head Orientation (Degrees)								NaN	95.8919	38.2622	8.77796	19	0.538448	0.278791	NaN	NaN	NaN	NaN			0.066484	98.4357	38.888	8.10871	23	0.495247	0.265942	0.832542	0.385478	0.959691	0.381657			0.00684	96.1536	38.8589	6.56836	35	0.365132	0.217589	0.981082	0.423416	0.913456	0.370087			-0.334003	83.1122
237	Negative Backward Tail-To-Head Orientation (Degrees)								NaN	-95.4067	41.1336	9.43671	19	0.954957	0.389892	NaN	NaN	NaN	NaN			-0.408238	-112.199	38.8913	8.92227	19	0.682382	0.322323	0.204265	0.140631	0.320894	0.179096			0.006952	-95.1207	42.9082	7.58517	32	0.670012	0.318108	0.981276	0.423093	0.777567	0.335228			0.016403	-94.732
238	Head Orientation (Degrees)								NaN	3.4854	50.7471	8.12604	39	0.08999	0.078439	NaN	NaN	NaN	NaN			0.04531	5.78477	31.2889	5.53114	32	0.662121	0.315987	0.815792	0.380474	0.583059	0.273974			-0.074802	-0.310562	16.27	2.75013	35	1.5e-05	0.000106	0.660191	0.331535	0.4816	0.239902			-0.10602	-1.89482
239	Absolute Head Orientation (Degrees)								NaN	95.8793	25.7954	4.13057	39	0.188499	0.136093	NaN	NaN	NaN	NaN			-0.012354	95.5607	14.3709	2.54044	32	0.061506	0.058504	0.947817	0.416275	0.976952	0.387395			-0.269066	88.9387	10.7609	1.81892	35	0.00265	0.004765	0.130158	0.100063	0.143852	0.094719			-0.236456	89.7799
240	Positive Head Orientation (Degrees)								NaN	93.7606	33.0744	5.29614	39	0.886438	0.374212	NaN	NaN	NaN	NaN			0.052096	95.4837	16.8766	2.98339	32	0.736676	0.338805	0.77782	0.368516	0.99539	0.392808			-0.088661	90.8282	11.8345	2.00039	35	0.007549	0.011077	0.606831	0.314246	0.324514	0.180136			-0.022357	93.0211
241	Negative Head Orientation (Degrees)								NaN	-94.678	32.0611	5.13388	39	0.001111	0.002502	NaN	NaN	NaN	NaN			-0.074557	-97.0683	16.0083	2.8299	32	0.075669	0.068705	0.684947	0.340912	0.777079	0.33537			0.213852	-87.8216	12.853	2.17255	35	0.002984	0.005169	0.224373	0.150319	0.197617	0.122827			0.255121	-86.4985
242	Forward Head Orientation (Degrees)								NaN	-5.19884	40.1477	6.42878	39	0.03387	0.036927	NaN	NaN	NaN	NaN			0.295954	6.68306	33.8129	5.97733	32	0.694708	0.325449	0.180298	0.129088	0.078014	0.056194			0.079179	-2.02	15.7841	2.668	35	0.000284	0.000904	0.649841	0.327807	0.515952	0.251966			0.097624	-1.27945
243	Absolute Forward Head Orientation (Degrees)								NaN	94.227	22.0222	3.52638	39	0.947381	0.387943	NaN	NaN	NaN	NaN			-0.04618	93.21	17.2659	3.05221	32	0.194361	0.138367	0.828027	0.383982	0.98617	0.38992			-0.245552	88.8194	13.2247	2.23538	35	0.289757	0.186302	0.199967	0.139169	0.404478	0.212858			-0.21278	89.5411
244	Positive Forward Head Orientation (Degrees)								NaN	90.3944	32.6458	5.22751	39	0.89572	0.37527	NaN	NaN	NaN	NaN			0.052585	92.1111	18.6962	3.30505	32	0.918679	0.379477	0.782263	0.369839	0.976952	0.387208			-0.016753	89.8475	13.4628	2.27563	35	0.547165	0.281127	0.92395	0.409403	0.573445	0.271009			0.059217	92.3276
245	Negative Forward Head Orientation (Degrees)								NaN	-96.7185	28.5554	4.57252	39	0.372517	0.220297	NaN	NaN	NaN	NaN			0.082765	-94.3551	20.6376	3.64824	32	0.049825	0.049557	0.68746	0.341593	0.83071	0.348792			0.281341	-88.6847	14.0915	2.3819	35	0.144955	0.112851	0.124739	0.096809	0.193876	0.120776			0.357482	-86.5104
246	Paused Head Orientation (Degrees)								NaN	11.6643	76.6198	13.1402	34	0.723413	0.334611	NaN	NaN	NaN	NaN			-0.196337	-3.37899	56.9998	11.1786	26	0.104223	0.088073	0.386815	0.228267	0.299841	0.169888			-0.082544	5.33981	67.301	17.9869	14	0.072235	0.066208	0.778597	0.368689	0.811753	0.344357			0.448256	46.0096
247	Absolute Paused Head Orientation (Degrees)								NaN	103.873	38.4318	6.591	34	0.655568	0.314097	NaN	NaN	NaN	NaN			-0.112916	99.5337	28.7972	5.64759	26	0.413422	0.235992	0.618987	0.318151	0.478581	0.238979			-0.46416	86.0348	39.855	10.6517	14	0.705981	0.328429	0.167553	0.121713	0.137359	0.090809			-0.304195	92.1826
248	Positive Paused Head Orientation (Degrees)								NaN	103.693	43.5633	7.70098	32	0.583282	0.291194	NaN	NaN	NaN	NaN			-0.03084	102.349	35.6405	7.1281	25	0.724176	0.334565	0.898593	0.403756	0.601214	0.280577			-0.210497	94.523	42.1041	12.1544	12	0.554312	0.283074	0.531004	0.286051	0.501594	0.247607			-0.173414	96.1384
249	Negative Paused Head Orientation (Degrees)								NaN	-104.903	46.5036	8.35229	31	0.387025	0.226801	NaN	NaN	NaN	NaN			0.047766	-102.682	31.2827	6.38556	24	0.628525	0.306596	0.833495	0.385521	0.524505	0.255231			0.663307	-74.0572	40.6014	11.7206	12	0.80593	0.356286	0.042973	0.041644	0.052871	0.04096			0.014566	-104.226
250	Backward Head Orientation (Degrees)								NaN	1.19561	50.9936	11.1277	21	0.019325	0.023771	NaN	NaN	NaN	NaN			0.205972	11.6989	47.4977	9.69544	24	0.05637	0.054528	0.480688	0.268297	0.175841	0.111834			0.089113	5.7398	36.2234	6.12287	35	0.011775	0.015874	0.722841	0.353299	0.747785	0.325986			-0.361628	-17.2451
251	Absolute Backward Head Orientation (Degrees)								NaN	96.4395	29.4223	6.42047	21	0.318764	0.198246	NaN	NaN	NaN	NaN			0.18957	102.017	29.7167	6.0659	24	0.662407	0.315735	0.531131	0.285948	0.577258	0.272184			-0.115999	93.0265	24.6026	4.1586	35	0.66109	0.315573	0.658116	0.330864	0.697085	0.310989			-0.203318	90.4574
252	Positive Backward Head Orientation (Degrees)								NaN	99.714	32.0184	7.34553	19	0.107993	0.090158	NaN	NaN	NaN	NaN			-0.047156	98.2042	34.7045	7.23639	23	0.508652	0.270221	0.884329	0.400965	0.74252	0.324207			-0.145628	95.0512	27.0852	4.57823	35	0.936006	0.384911	0.593799	0.310185	0.502734	0.247425			-0.226052	92.4762
253	Negative Backward Head Orientation (Degrees)								NaN	-94.674	29.6759	6.80812	19	0.781585	0.350723	NaN	NaN	NaN	NaN			-0.441022	-107.762	40.984	8.54576	23	0.160019	0.121125	0.238139	0.156845	0.149747	0.09805			0.035103	-93.6322	31.171	5.34579	34	0.32012	0.198389	0.904829	0.404732	0.731506	0.322314			0.193304	-88.9375
254	Tail Orientation (Degrees)								NaN	0.939838	48.0853	7.6998	39	0.6232	0.305381	NaN	NaN	NaN	NaN			-0.176824	-7.56279	33.6444	5.94754	32	0.993976	0.398356	0.385266	0.227653	0.442196	0.225756			-0.053059	-1.61154	20.8314	3.52115	35	0.001128	0.002529	0.764334	0.366387	0.704738	0.313211			-0.049002	-1.41646
255	Absolute Tail Orientation (Degrees)								NaN	85.4324	29.9758	4.79998	39	0.044784	0.045764	NaN	NaN	NaN	NaN			-0.007132	85.2186	16.6005	2.93459	32	0.193315	0.137724	0.969811	0.420577	0.70723	0.313979			0.226389	92.2186	14.2481	2.40837	35	0.005162	0.008012	0.211626	0.144039	0.278958	0.160046			0.194754	91.2703
256	Positive Tail Orientation (Degrees)								NaN	84.3936	35.3408	5.73304	38	0.765979	0.347013	NaN	NaN	NaN	NaN			0.008261	84.6856	19.6937	3.4814	32	0.901373	0.376256	0.965426	0.419487	0.845764	0.353125			0.242602	92.9674	16.005	2.70534	35	0.002997	0.005186	0.182022	0.129907	0.253101	0.148641			0.21866	92.1212
257	Negative Tail Orientation (Degrees)								NaN	-86.2209	33.9309	5.57821	37	0.168221	0.125472	NaN	NaN	NaN	NaN			0.025364	-85.3603	18.6359	3.2944	32	0.689317	0.324099	0.894782	0.403459	0.786593	0.336643			-0.122432	-90.3752	14.367	2.42847	35	0.005746	0.008784	0.497929	0.273997	0.652231	0.296295			-0.152101	-91.3819
258	Forward Tail Orientation (Degrees)								NaN	-0.030552	47.1998	7.55802	39	0.469249	0.256601	NaN	NaN	NaN	NaN			-0.207266	-9.81347	32.3703	5.72232	32	0.468937	0.256503	0.305797	0.190093	0.317496	0.177804			0.005505	0.229261	23.3174	3.94135	35	1.3e-05	9.6e-05	0.975791	0.421945	0.737153	0.323413			-0.026741	-1.29271
259	Absolute Forward Tail Orientation (Degrees)								NaN	85.4852	26.9055	4.30833	39	0.25347	0.168562	NaN	NaN	NaN	NaN			0.010084	85.7565	17.557	3.10367	32	0.022312	0.026633	0.959403	0.4189	0.949321	0.380298			0.240498	91.9559	16.6592	2.81592	35	0.015441	0.019823	0.213232	0.144474	0.221175	0.134513			0.20597	91.0269
260	Positive Forward Tail Orientation (Degrees)								NaN	83.5547	33.9804	5.58634	37	0.595131	0.295133	NaN	NaN	NaN	NaN			0.032898	84.6726	22.8091	4.03212	32	0.185185	0.134502	0.871619	0.397818	0.9856	0.39007			0.246421	91.9282	18.0246	3.04671	35	0.040708	0.042795	0.193615	0.135909	0.24586	0.14543			0.244833	91.8742
261	Negative Forward Tail Orientation (Degrees)								NaN	-84.5201	31.7998	5.22785	37	0.343611	0.209202	NaN	NaN	NaN	NaN			-0.056632	-86.321	19.6498	3.47363	32	0.426111	0.241458	0.775147	0.368418	0.861492	0.357327			-0.20333	-90.986	16.3271	2.75978	35	0.030943	0.034355	0.278881	0.176794	0.398112	0.210317			-0.215392	-91.3695
262	Paused Tail Orientation (Degrees)								NaN	6.88065	62.3295	10.6894	34	0.541314	0.279529	NaN	NaN	NaN	NaN			-0.27352	-10.1677	63.002	12.3557	26	0.875877	0.371047	0.301402	0.187882	0.335956	0.184861			-0.533156	-26.3507	83.9685	22.4415	14	0.110897	0.091792	0.196902	0.137463	0.224935	0.136195			-1.03858	-57.8533
263	Absolute Paused Tail Orientation (Degrees)								NaN	80.5313	41.8774	7.18192	34	0.435492	0.245411	NaN	NaN	NaN	NaN			0.109593	85.1208	30.5533	5.99199	26	0.529923	0.276967	0.625508	0.320217	0.586102	0.275246			0.30235	93.1929	43.9313	11.7411	14	0.419298	0.238784	0.367043	0.221261	0.312799	0.175653			-0.016549	79.8383
264	Positive Paused Tail Orientation (Degrees)								NaN	77.7252	46.2088	8.58076	29	0.475549	0.259023	NaN	NaN	NaN	NaN			0.072526	81.0765	28.2702	5.89474	23	0.508834	0.270243	0.748933	0.361908	0.726293	0.320362			0.433786	97.7699	43.7981	13.8502	10	0.749452	0.342165	0.235892	0.155938	0.181948	0.115093			-0.180241	69.3965
265	Negative Paused Tail Orientation (Degrees)								NaN	-80.426	48.9021	9.08089	29	0.190027	0.136941	NaN	NaN	NaN	NaN			-0.012518	-81.0382	40.7722	8.15444	25	0.836251	0.363555	0.96019	0.418632	0.917101	0.371014			-0.093991	-85.0224	50.5504	14.5926	12	0.375199	0.221208	0.791881	0.372227	0.829845	0.348786			-0.141632	-87.3521
266	Backward Tail Orientation (Degrees)								NaN	1.90961	44.1329	9.6306	21	0.064437	0.060491	NaN	NaN	NaN	NaN			-0.47008	-18.8364	42.5797	8.69154	24	0.520428	0.273405	0.117315	0.092571	0.168691	0.108463			-0.343036	-13.2296	37.1537	6.28012	35	0.002927	0.005098	0.196079	0.137101	0.565004	0.268567			0.285675	14.5173
267	Absolute Backward Tail Orientation (Degrees)								NaN	89.2626	26.2494	5.72809	21	0.321966	0.199405	NaN	NaN	NaN	NaN			-0.235351	83.0848	26.3665	5.38204	24	0.294601	0.188168	0.436255	0.250036	0.41929	0.218412			-0.008255	89.0459	21.7159	3.67067	35	0.822193	0.359297	0.974767	0.421706	0.812704	0.344404			0.007867	89.4691
268	Positive Backward Tail Orientation (Degrees)								NaN	96.6217	36.2082	8.0964	20	0.258928	0.17096	NaN	NaN	NaN	NaN			-0.365695	83.3805	34.1823	7.2877	22	0.585712	0.291581	0.231455	0.153799	0.27329	0.157123			-0.184475	89.9422	29.9865	5.14264	34	0.041944	0.043762	0.490887	0.271455	0.59721	0.279025			-0.209965	89.0192
269	Negative Backward Tail Orientation (Degrees)								NaN	-84.3925	27.4998	6.30889	19	0.739896	0.340044	NaN	NaN	NaN	NaN			0.070488	-82.4541	31.9676	6.52536	24	0.25891	0.171006	0.831954	0.385405	0.797344	0.339649			-0.130285	-87.9753	23.461	3.96564	35	0.796402	0.353606	0.633891	0.32285	0.550013	0.263425			-0.189982	-89.617
270	Eigen Projection 1 (No Units)								NaN	-0.219338	0.889469	0.142429	39	0.156224	0.119324	NaN	NaN	NaN	NaN			0.407549	0.143163	0.73849	0.130548	32	0.615546	0.302856	0.064853	0.057501	0.060396	0.045501			0.202915	-0.038852	0.393771	0.06656	35	0.183328	0.133403	0.256058	0.165128	0.179433	0.113765			0.065238	-0.161311
271	Absolute Eigen Projection 1 (No Units)								NaN	1.86604	0.687133	0.110029	39	0.257384	0.170231	NaN	NaN	NaN	NaN			0.241716	2.03213	0.595846	0.105332	32	0.036525	0.039446	0.279337	0.176958	0.259855	0.151846			1.06489	2.59776	0.639295	0.108061	35	0.983735	0.395396	1e-05	2.7e-05	4.7e-05	9.9e-05			0.541885	2.23839
272	Positive Eigen Projection 1 (No Units)								NaN	1.67729	0.740718	0.11861	39	0.208109	0.146434	NaN	NaN	NaN	NaN			0.452833	2.01271	0.554951	0.098102	32	0.015782	0.02014	0.032764	0.033111	0.017016	0.016009			1.20643	2.57092	0.648411	0.109601	35	0.890291	0.374209	0	2e-06	3e-06	1e-05			0.641646	2.15257
273	Negative Eigen Projection 1 (No Units)								NaN	-1.90738	0.724193	0.115964	39	0.141994	0.111531	NaN	NaN	NaN	NaN			-0.073024	-1.96026	0.748493	0.132316	32	0.104686	0.088348	0.76469	0.366362	0.803779	0.341681			-0.950062	-2.5954	0.701344	0.118549	35	0.715596	0.331549	9.1e-05	0.000189	0.000132	0.000244			-0.446708	-2.23088
274	Forward Eigen Projection 1 (No Units)								NaN	-0.540748	1.40935	0.225677	39	1.6e-05	0.000108	NaN	NaN	NaN	NaN			0.586053	0.285208	0.783705	0.138541	32	0.135962	0.108019	0.002763	0.003963	0.001993	0.002515			0.358063	-0.036112	0.417847	0.070629	35	0.660931	0.315574	0.038285	0.037671	0.129588	0.086648			0.295649	-0.124075
275	Absolute Forward Eigen Projection 1 (No Units)								NaN	2.27279	1.21055	0.193843	39	0.000458	0.001291	NaN	NaN	NaN	NaN			-0.165931	2.07192	0.669314	0.118319	32	0.006901	0.010244	0.379894	0.225819	0.949321	0.380113			0.25702	2.58392	0.607673	0.102715	35	0.783828	0.350674	0.161527	0.117909	0.012012	0.011845			-0.044213	2.21927
276	Positive Forward Eigen Projection 1 (No Units)								NaN	1.9036	1.00197	0.162541	38	0.00289	0.005057	NaN	NaN	NaN	NaN			0.214916	2.11894	0.657865	0.116295	32	0.019467	0.023885	0.285298	0.180098	0.05691	0.043474			0.650287	2.55517	0.614081	0.103799	35	0.460441	0.253789	0.001263	0.001994	0.000212	0.000366			0.240795	2.14487
277	Negative Forward Eigen Projection 1 (No Units)								NaN	-2.33692	1.25656	0.201211	39	0.003058	0.005264	NaN	NaN	NaN	NaN			0.353229	-1.89307	0.770715	0.136245	32	0.005619	0.00861	0.072409	0.062894	0.174508	0.111331			-0.192394	-2.57868	0.689242	0.116503	35	0.210758	0.147335	0.3026	0.188367	0.04291	0.034313			0.109835	-2.19891
278	Paused Eigen Projection 1 (No Units)								NaN	0.147407	1.61102	0.276288	34	0.136984	0.108653	NaN	NaN	NaN	NaN			-0.496893	-0.653098	1.84663	0.362154	26	0.099294	0.084682	0.085001	0.071746	0.266412	0.154577			-0.255244	-0.263797	1.60823	0.429818	14	0.330498	0.202939	0.428748	0.24668	0.609803	0.283296			0.422183	0.827552
279	Absolute Paused Eigen Projection 1 (No Units)								NaN	1.83825	0.999731	0.171452	34	0.00597	0.009063	NaN	NaN	NaN	NaN			0.35475	2.1929	1.27245	0.249549	26	0.022969	0.027166	0.247441	0.160845	0.313964	0.176067			0.003901	1.84215	0.931597	0.24898	14	0.191433	0.137494	0.989806	0.42636	0.900719	0.366556			1.3549	3.19278
280	Positive Paused Eigen Projection 1 (No Units)								NaN	1.62927	1.24391	0.213329	34	0.003366	0.005719	NaN	NaN	NaN	NaN			0.065321	1.71053	0.833886	0.177785	22	0.200386	0.14172	0.770954	0.367986	0.351803	0.191272			-0.097741	1.50769	0.836392	0.241445	12	0.518355	0.272685	0.708655	0.348073	0.870832	0.358843			1.15508	3.06609
281	Negative Paused Eigen Projection 1 (No Units)								NaN	-1.59224	0.83502	0.149974	31	0.070798	0.065386	NaN	NaN	NaN	NaN			-0.699813	-2.1766	1.4912	0.292448	26	0.014575	0.018912	0.083471	0.070721	0.20276	0.125264			-0.357867	-1.89107	1.06678	0.307952	12	0.147895	0.114222	0.395506	0.231567	0.364373	0.197062			-1.95904	-3.22808
282	Backward Eigen Projection 1 (No Units)								NaN	0.445294	1.20617	0.263208	21	0.464139	0.255102	NaN	NaN	NaN	NaN			-0.498419	-0.155885	1.37091	0.279836	24	0.018625	0.023115	0.124943	0.096884	0.0705	0.051459			-0.471169	-0.123016	0.753039	0.127287	35	0.069493	0.064487	0.061513	0.054811	0.107878	0.074313			-0.581438	-0.25602
283	Absolute Backward Eigen Projection 1 (No Units)								NaN	2.18112	0.860733	0.187827	21	0.837158	0.363786	NaN	NaN	NaN	NaN			-0.01614	2.16723	0.698884	0.142659	24	0.316576	0.197392	0.953336	0.41788	0.882437	0.362351			0.358678	2.48985	0.90086	0.152273	35	0.690451	0.324317	0.208403	0.142822	0.256826	0.150398			-0.589357	1.67384
284	Positive Backward Eigen Projection 1 (No Units)								NaN	2.28479	1.01261	0.226427	20	0.458725	0.253203	NaN	NaN	NaN	NaN			-0.375278	1.90478	0.810498	0.165442	24	0.060451	0.05767	0.183783	0.13054	0.147179	0.096755			0.088199	2.3741	0.938243	0.158592	35	0.377858	0.222235	0.748447	0.361868	0.895599	0.365379			-0.729237	1.54636
285	Negative Backward Eigen Projection 1 (No Units)								NaN	-1.88851	0.873601	0.190635	21	0.172112	0.127539	NaN	NaN	NaN	NaN			-0.202895	-2.06576	0.861595	0.175872	24	0.337506	0.206132	0.498114	0.27393	0.44597	0.2274			-0.808821	-2.5951	0.942339	0.16161	34	0.424256	0.240758	0.006983	0.008916	0.012304	0.012089			0.153914	-1.75405
286	Eigen Projection 2 (No Units)								NaN	-0.108477	0.511274	0.081869	39	0.002599	0.0047	NaN	NaN	NaN	NaN			0.188387	-0.01216	0.38238	0.067596	32	0.182325	0.132873	0.367477	0.221374	0.143778	0.094747			0.160137	-0.026603	0.259169	0.043808	35	0.927581	0.382502	0.381575	0.226517	0.448532	0.228281			0.044367	-0.085793
287	Absolute Eigen Projection 2 (No Units)								NaN	1.61922	0.644102	0.103139	39	0.406836	0.233401	NaN	NaN	NaN	NaN			0.410069	1.88335	0.623626	0.110243	32	0.339633	0.207235	0.084767	0.071616	0.106941	0.073729			2.79583	3.42002	0.961092	0.162454	35	0.000364	0.00107	0	0	0	0			1.29041	2.45038
288	Positive Eigen Projection 2 (No Units)								NaN	1.66251	0.669449	0.107198	39	0.35769	0.214539	NaN	NaN	NaN	NaN			0.299627	1.8631	0.606191	0.10716	32	0.502164	0.26854	0.190133	0.1342	0.250207	0.147469			2.61738	3.41471	0.958964	0.162095	35	0.000456	0.001288	0	0	0	0			1.09508	2.39561
289	Negative Eigen Projection 2 (No Units)								NaN	-1.61231	0.684995	0.109687	39	0.128605	0.103704	NaN	NaN	NaN	NaN			-0.399927	-1.88625	0.679469	0.120114	32	0.595625	0.295077	0.096837	0.079783	0.131531	0.08752			-2.63566	-3.41772	0.983007	0.166158	35	0.000615	0.001606	0	0	0	0			-1.25116	-2.46934
290	Forward Eigen Projection 2 (No Units)								NaN	-0.044971	0.861547	0.137958	39	0	7e-06	NaN	NaN	NaN	NaN			0.206322	0.132785	0.323839	0.057247	32	0.275555	0.179432	0.23959	0.157224	0.001397	0.001842			0.004816	-0.040822	0.297576	0.050299	35	0.602876	0.298059	0.977577	0.42231	0.34072	0.186981			-0.047369	-0.085781
291	Absolute Forward Eigen Projection 2 (No Units)								NaN	1.90223	0.793185	0.127011	39	0.262682	0.173026	NaN	NaN	NaN	NaN			0.062008	1.95142	0.622853	0.110106	32	0.624331	0.305549	0.770708	0.368065	0.648051	0.294886			1.8394	3.36122	0.928782	0.156993	35	0.000195	0.000675	0	0	0	0			0.646428	2.41497
292	Positive Forward Eigen Projection 2 (No Units)								NaN	1.81529	0.869859	0.139289	39	0.020723	0.02517	NaN	NaN	NaN	NaN			0.15056	1.94626	0.61556	0.108817	32	0.17237	0.127439	0.461292	0.260062	0.231668	0.139142			1.77003	3.35497	0.916616	0.154936	35	0.00043	0.001236	0	0	0	0			0.621636	2.35602
293	Negative Forward Eigen Projection 2 (No Units)								NaN	-1.83976	0.76399	0.122336	39	0.129699	0.104325	NaN	NaN	NaN	NaN			-0.1302	-1.93923	0.672151	0.118821	32	0.51345	0.270913	0.561626	0.297892	0.567299	0.269034			-1.98464	-3.35601	0.968422	0.163693	35	0.000315	0.000975	0	0	0	0			-0.773684	-2.43085
294	Paused Eigen Projection 2 (No Units)								NaN	0.115537	1.23121	0.211151	34	0.000485	0.00134	NaN	NaN	NaN	NaN			-0.442464	-0.429229	1.13939	0.223454	26	0.02259	0.026833	0.081854	0.06988	0.119022	0.080702			0.670255	0.940763	2.40097	0.641687	14	0.704066	0.328168	0.239673	0.157163	0.055281	0.042427			0.116026	0.258389
295	Absolute Paused Eigen Projection 2 (No Units)								NaN	1.41462	0.960983	0.164807	34	0.000184	0.000648	NaN	NaN	NaN	NaN			0.351027	1.75195	0.91231	0.178919	26	0.129763	0.103989	0.17109	0.123184	0.093302	0.065706			1.10581	2.47728	1.27978	0.342034	14	0.108637	0.090346	0.011326	0.013341	0.006272	0.006674			0.706325	2.09338
296	Positive Paused Eigen Projection 2 (No Units)								NaN	1.4181	1.07175	0.186567	33	0.000259	0.000851	NaN	NaN	NaN	NaN			0.256299	1.69279	0.758782	0.158217	23	0.809069	0.357104	0.266448	0.17109	0.102649	0.071491			0.990404	2.47957	1.38291	0.399212	12	0.213624	0.148322	0.02836	0.029054	0.012333	0.012103			0.349498	1.79268
297	Negative Paused Eigen Projection 2 (No Units)								NaN	-1.2443	0.66982	0.116601	33	0.898345	0.375559	NaN	NaN	NaN	NaN			-0.79608	-1.77753	1.05982	0.207848	26	0.046912	0.047365	0.030879	0.031347	0.075293	0.054617			-0.794039	-1.77616	1.21086	0.382906	10	0.434131	0.245071	0.211511	0.14418	0.268382	0.1555			-0.590575	-1.63988
298	Backward Eigen Projection 2 (No Units)								NaN	0.229504	0.822586	0.179503	21	0.887038	0.374058	NaN	NaN	NaN	NaN			-0.525063	-0.202406	1.10719	0.226005	24	0.111571	0.092311	0.142011	0.106793	0.049075	0.038418			-0.232964	0.037871	0.931805	0.157504	35	0.003478	0.005812	0.426374	0.245787	0.127713	0.085465			-0.418266	-0.114556
299	Absolute Backward Eigen Projection 2 (No Units)								NaN	2.17083	0.738891	0.161239	21	0.36717	0.2182	NaN	NaN	NaN	NaN			-0.034049	2.14567	0.607085	0.123921	24	0.73402	0.337744	0.902178	0.404353	0.673836	0.303422			1.84156	3.53154	0.952483	0.160999	35	0.009171	0.012948	0	1e-06	4e-06	1.2e-05			0.398229	2.46508
300	Positive Backward Eigen Projection 2 (No Units)								NaN	2.33622	1.05378	0.229954	21	0.563399	0.284937	NaN	NaN	NaN	NaN			-0.380416	1.93534	0.79946	0.163189	24	0.144096	0.112272	0.163485	0.119241	0.168691	0.108378			1.07445	3.46845	1.05412	0.178179	35	0.001225	0.002685	0.000347	0.000647	0.000379	0.000607			0.082094	2.42272
301	Negative Backward Eigen Projection 2 (No Units)								NaN	-1.97679	0.716826	0.160287	20	0.628437	0.306862	NaN	NaN	NaN	NaN			-0.127314	-2.06805	0.829126	0.169245	24	0.268457	0.175874	0.6974	0.344243	0.612323	0.283984			-2.20488	-3.5573	0.973511	0.166956	34	0.026441	0.030456	0	0	3e-06	8e-06			-0.694274	-2.47446
302	Eigen Projection 3 (No Units)								NaN	0.020588	0.55969	0.089622	39	0.008737	0.012463	NaN	NaN	NaN	NaN			0.054027	0.050826	0.385328	0.068117	32	0.842897	0.364239	0.789047	0.371674	0.866925	0.357772			-0.001968	0.019486	0.237901	0.040213	35	0.069745	0.064659	0.991094	0.426505	0.429327	0.221669			-0.015825	0.011731
303	Absolute Eigen Projection 3 (No Units)								NaN	1.58068	0.532242	0.085227	39	0.214747	0.148835	NaN	NaN	NaN	NaN			0.550041	1.87343	0.506893	0.089607	32	0.76898	0.34756	0.020794	0.022058	0.033958	0.028256			2.4601	2.89004	0.717832	0.121336	35	0.00064	0.001656	0	0	0	0			1.3362	2.29186
304	Positive Eigen Projection 3 (No Units)								NaN	1.55796	0.494778	0.079228	39	0.794151	0.353335	NaN	NaN	NaN	NaN			0.685768	1.89726	0.535435	0.094653	32	0.713779	0.331261	0.007763	0.009719	0.013182	0.012783			2.67977	2.88385	0.741909	0.125406	35	0.001208	0.002683	0	0	0	0			1.54295	2.32138
305	Negative Eigen Projection 3 (No Units)								NaN	-1.60148	0.631435	0.101111	39	0.856891	0.367095	NaN	NaN	NaN	NaN			-0.365468	-1.83225	0.499557	0.08831	32	0.447933	0.24952	0.090102	0.075202	0.120109	0.081037			-2.04471	-2.89258	0.70261	0.118763	35	0.000918	0.002159	0	0	0	0			-1.04112	-2.25888
306	Forward Eigen Projection 3 (No Units)								NaN	0.07802	0.791282	0.126706	39	1.2e-05	9.6e-05	NaN	NaN	NaN	NaN			-0.205406	-0.084514	0.314152	0.055535	32	0.885066	0.373877	0.245435	0.159888	0.122889	0.082641			-0.060023	0.030525	0.274587	0.046414	35	0.029559	0.032932	0.726403	0.354653	0.416793	0.217663			-0.115413	-0.013305
307	Absolute Forward Eigen Projection 3 (No Units)								NaN	1.82414	0.550071	0.088082	39	0.805595	0.356463	NaN	NaN	NaN	NaN			0.067282	1.86115	0.48293	0.085371	32	0.828285	0.361064	0.763782	0.366711	0.615177	0.284986			1.95284	2.89834	0.705477	0.119247	35	0.00145	0.003092	0	0	0	0			0.847476	2.29031
308	Positive Forward Eigen Projection 3 (No Units)								NaN	1.78264	0.521909	0.083572	39	0.433568	0.24511	NaN	NaN	NaN	NaN			0.071472	1.81994	0.515666	0.091158	32	0.758306	0.344907	0.763876	0.366363	0.768235	0.331902			2.12043	2.88931	0.745629	0.126034	35	0.001588	0.003281	0	0	0	1e-06			0.993894	2.30136
309	Negative Forward Eigen Projection 3 (No Units)								NaN	-1.75814	0.562345	0.091224	38	0.21092	0.147395	NaN	NaN	NaN	NaN			-0.222159	-1.88307	0.484147	0.085586	32	0.11049	0.091573	0.321463	0.198456	0.275481	0.158272			-2.03187	-2.90076	0.680252	0.114984	35	0.001816	0.003633	0	0	0	0			-0.918285	-2.27454
310	Paused Eigen Projection 3 (No Units)								NaN	-0.218246	1.1914	0.204323	34	0.00498	0.007791	NaN	NaN	NaN	NaN			0.27801	0.112975	1.49664	0.293515	26	0.077949	0.070086	0.359119	0.217508	0.692609	0.30916			0.467518	0.338754	2.12069	0.566778	14	0.07603	0.06884	0.368554	0.221576	0.864917	0.357844			0.361926	0.212952
311	Absolute Paused Eigen Projection 3 (No Units)								NaN	1.32072	0.821278	0.140848	34	0.00059	0.001569	NaN	NaN	NaN	NaN			0.553665	1.77543	0.91767	0.17997	26	0.013251	0.017427	0.05204	0.048491	0.015346	0.014674			1.01267	2.1524	1.4446	0.386086	14	0.287176	0.185195	0.059432	0.053813	0.082705	0.059054			1.21471	2.31833
312	Positive Paused Eigen Projection 3 (No Units)								NaN	1.06827	0.564413	0.099775	32	0.147668	0.114229	NaN	NaN	NaN	NaN			1.31244	1.80903	1.0152	0.211683	23	0.124531	0.100754	0.003407	0.00475	0.001846	0.002366			1.61151	1.97782	1.35868	0.392219	12	0.090919	0.078964	0.043451	0.04188	0.017084	0.016037			2.42891	2.43917
313	Negative Paused Eigen Projection 3 (No Units)								NaN	-1.34386	1.06007	0.184534	33	0.001649	0.003369	NaN	NaN	NaN	NaN			-0.107907	-1.45824	0.760268	0.152054	25	0.26902	0.176183	0.634236	0.322842	0.285659	0.162752			-0.575809	-1.95425	1.43053	0.431322	11	0.054022	0.052467	0.214453	0.145082	0.222589	0.135273			-0.061538	-1.40909
314	Backward Eigen Projection 3 (No Units)								NaN	-0.11946	0.853647	0.186281	21	0.9726	0.392548	NaN	NaN	NaN	NaN			0.424423	0.242847	0.576727	0.117724	24	0.795088	0.353266	0.109258	0.087758	0.085854	0.06109			0.209167	0.059095	0.788459	0.133274	35	0.003387	0.005729	0.440285	0.251863	0.236137	0.141205			0.17064	0.026206
315	Absolute Backward Eigen Projection 3 (No Units)								NaN	2.10089	0.624152	0.136201	21	0.252805	0.16864	NaN	NaN	NaN	NaN			0.093322	2.15914	0.399018	0.081449	24	0.355499	0.213622	0.715926	0.351068	0.990924	0.391422			1.60621	3.10341	0.774614	0.130934	35	0.035873	0.038806	3e-06	8e-06	4e-06	1.2e-05			0.343788	2.31547
316	Positive Backward Eigen Projection 3 (No Units)								NaN	1.99599	0.512203	0.114532	20	0.10483	0.088432	NaN	NaN	NaN	NaN			0.602132	2.30441	0.549201	0.112105	24	0.883746	0.373482	0.061192	0.054688	0.071369	0.052001			2.14016	3.09219	0.832919	0.140789	35	0.024432	0.028548	0	1e-06	7e-06	1.9e-05			0.66959	2.33896
317	Negative Backward Eigen Projection 3 (No Units)								NaN	-2.18873	0.756797	0.165147	21	0.935239	0.385004	NaN	NaN	NaN	NaN			0.282878	-1.97465	0.518225	0.105782	24	0.998171	0.399212	0.282539	0.178734	0.190816	0.119231			-1.21959	-3.11171	0.755524	0.129571	34	0.107669	0.089965	7.2e-05	0.000155	5.6e-05	0.000117			-0.109161	-2.27135
318	Eigen Projection 4 (No Units)								NaN	0.030976	0.288951	0.046269	39	0.000594	0.001571	NaN	NaN	NaN	NaN			0.065606	0.049932	0.267525	0.047292	32	0.001913	0.003818	0.775348	0.368123	0.930932	0.375499			0.061423	0.048724	0.182249	0.030806	35	0.820286	0.358545	0.750531	0.362289	0.956829	0.381073			-0.092818	0.004156
319	Absolute Eigen Projection 4 (No Units)								NaN	1.05085	0.312832	0.050093	39	0.69493	0.325396	NaN	NaN	NaN	NaN			0.213676	1.11769	0.269803	0.047695	32	0.002607	0.004696	0.337219	0.206759	0.174508	0.111245			1.30511	1.45913	0.391004	0.066092	35	0.35424	0.213063	6e-06	1.7e-05	1.7e-05	4.4e-05			-0.329042	0.947912
320	Positive Eigen Projection 4 (No Units)								NaN	1.04177	0.326776	0.052326	39	0.817324	0.358219	NaN	NaN	NaN	NaN			0.299352	1.13959	0.283798	0.050169	32	0.035718	0.03866	0.181627	0.129832	0.078014	0.056145			1.26719	1.45586	0.406862	0.068772	35	0.458408	0.2531	1e-05	2.7e-05	2.8e-05	6.4e-05			-0.28336	0.949177
321	Negative Eigen Projection 4 (No Units)								NaN	-1.04125	0.333701	0.053435	39	0.742829	0.340263	NaN	NaN	NaN	NaN			-0.096538	-1.07347	0.285668	0.050499	32	0.104345	0.088099	0.662639	0.332392	0.395667	0.209566			-1.23737	-1.45416	0.4009	0.067764	35	0.35277	0.212443	1e-05	2.7e-05	2.1e-05	5.2e-05			0.28047	-0.94766
322	Forward Eigen Projection 4 (No Units)								NaN	-0.068854	0.692537	0.110895	39	0	3e-06	NaN	NaN	NaN	NaN			0.155855	0.039082	0.196687	0.03477	32	0.021524	0.025851	0.357949	0.217093	0.733172	0.322702			0.172906	0.05089	0.138759	0.023455	35	0.489853	0.263922	0.296903	0.185853	0.786648	0.336491			0.11608	0.011536
323	Absolute Forward Eigen Projection 4 (No Units)								NaN	1.21747	0.493381	0.079004	39	4.4e-05	0.000209	NaN	NaN	NaN	NaN			-0.204068	1.11679	0.289815	0.051232	32	0.100626	0.085481	0.289031	0.18207	0.930932	0.375314			0.394687	1.4122	0.382854	0.064714	35	0.156114	0.119334	0.060619	0.054502	0.011295	0.011219			-0.620633	0.911262
324	Positive Forward Eigen Projection 4 (No Units)								NaN	1.14743	0.348491	0.057292	37	0.513221	0.271087	NaN	NaN	NaN	NaN			-0.043673	1.13221	0.287095	0.050752	32	0.060863	0.05792	0.842982	0.388506	0.626026	0.288221			0.774858	1.41746	0.393457	0.066506	35	0.553399	0.28298	0.003021	0.004265	0.003785	0.004325			-0.662456	0.916572
325	Negative Forward Eigen Projection 4 (No Units)								NaN	-1.18462	0.507422	0.081252	39	7.5e-05	0.000324	NaN	NaN	NaN	NaN			0.18782	-1.08931	0.326552	0.057727	32	0.323417	0.199666	0.342493	0.208991	0.812732	0.344238			-0.430041	-1.40283	0.391722	0.066213	35	0.152484	0.116974	0.040985	0.040021	0.009666	0.009802			0.557416	-0.90177
326	Paused Eigen Projection 4 (No Units)								NaN	0.109252	0.565908	0.097053	34	0.67988	0.321612	NaN	NaN	NaN	NaN			0.278214	0.266696	0.698321	0.136952	26	0.847638	0.365311	0.353013	0.214535	0.335956	0.184737			0.676179	0.491907	0.995802	0.266139	14	0.062722	0.059167	0.19492	0.136504	0.026999	0.023366			-0.202475	-0.005331
327	Absolute Paused Eigen Projection 4 (No Units)								NaN	0.939879	0.368573	0.06321	34	0.560952	0.28407	NaN	NaN	NaN	NaN			0.788196	1.23039	0.423455	0.083046	26	0.01199	0.016074	0.007583	0.009547	0.005918	0.006355			0.962451	1.29461	0.464998	0.124276	14	0.39285	0.228419	0.019284	0.020802	0.0094	0.009593			-0.704841	0.680093
328	Positive Paused Eigen Projection 4 (No Units)								NaN	0.921826	0.393306	0.068466	33	0.093247	0.080661	NaN	NaN	NaN	NaN			0.881279	1.26844	0.554475	0.108741	26	0.003082	0.005287	0.009911	0.01199	0.005331	0.005816			1.00727	1.31799	0.544989	0.151153	13	0.067844	0.063078	0.02873	0.029365	0.015728	0.014987			-0.616157	0.679488
329	Negative Paused Eigen Projection 4 (No Units)								NaN	-0.883886	0.436986	0.07607	33	0.148255	0.114409	NaN	NaN	NaN	NaN			-0.424055	-1.06919	0.448476	0.091545	24	0.837607	0.363574	0.125945	0.097324	0.1227	0.082649			-0.213819	-0.977322	0.591645	0.178388	11	0.637742	0.309534	0.637483	0.32376	0.724576	0.32012			0.707579	-0.574683
330	Backward Eigen Projection 4 (No Units)								NaN	-0.071827	0.716551	0.156364	21	0.137792	0.109071	NaN	NaN	NaN	NaN			0.389437	0.207224	0.820893	0.167564	24	0.139129	0.10977	0.23003	0.153079	0.198646	0.123279			0.098383	-0.001331	0.358144	0.060537	35	0.005233	0.008103	0.677608	0.337821	0.623566	0.287573			0.097224	-0.002161
331	Absolute Backward Eigen Projection 4 (No Units)								NaN	1.33547	0.500266	0.109167	21	0.013274	0.017445	NaN	NaN	NaN	NaN			0.189459	1.43025	0.396447	0.080924	24	0.51319	0.271145	0.489749	0.271495	0.882437	0.36217			0.320427	1.49577	0.458894	0.077567	35	0.42365	0.240696	0.238467	0.156716	0.576503	0.27214			-0.811572	0.929468
332	Positive Backward Eigen Projection 4 (No Units)								NaN	1.22366	0.550139	0.12005	21	0.888031	0.373664	NaN	NaN	NaN	NaN			0.352772	1.41773	0.584244	0.119258	24	0.567551	0.286514	0.257806	0.166136	0.432511	0.223033			0.444075	1.46796	0.478369	0.080859	35	0.0393	0.041699	0.099698	0.08169	0.119463	0.080867			-0.568905	0.910679
333	Negative Backward Eigen Projection 4 (No Units)								NaN	-1.29255	0.593086	0.129422	21	0.997936	0.399448	NaN	NaN	NaN	NaN			0.076929	-1.24693	0.438692	0.091474	23	0.56675	0.286184	0.775057	0.368766	0.777972	0.335051			-0.33694	-1.49239	0.528475	0.089329	35	0.416732	0.237601	0.21145	0.144358	0.236137	0.141103			0.612298	-0.929405
334	Eigen Projection 5 (No Units)								NaN	-0.055395	0.306778	0.049124	39	0.039139	0.041734	NaN	NaN	NaN	NaN			0.388216	0.063701	0.200114	0.035375	32	0.41992	0.239068	0.053352	0.049456	0.122889	0.082573			0.201513	0.006425	0.092757	0.015679	35	0.444309	0.248	0.236772	0.156289	0.410608	0.215118			0.068993	-0.03423
335	Absolute Eigen Projection 5 (No Units)								NaN	0.748245	0.252284	0.040398	39	0.052792	0.051479	NaN	NaN	NaN	NaN			-0.025712	0.741758	0.19869	0.035124	32	0.862974	0.368236	0.903905	0.40452	0.70723	0.313809			-0.478662	0.627487	0.124931	0.021117	35	0.000236	0.000788	0.010429	0.012432	0.013164	0.012796			-0.840777	0.536131
336	Positive Eigen Projection 5 (No Units)								NaN	0.700811	0.258773	0.041437	39	0.743557	0.340275	NaN	NaN	NaN	NaN			0.181534	0.747787	0.223359	0.039485	32	0.915748	0.378912	0.414633	0.239944	0.528815	0.257176			-0.285483	0.626936	0.118586	0.020045	35	0.023118	0.02731	0.114287	0.09058	0.059587	0.045099			-0.692368	0.521645
337	Negative Eigen Projection 5 (No Units)								NaN	-0.753947	0.263129	0.042134	39	0.041159	0.043105	NaN	NaN	NaN	NaN			0.133108	-0.718922	0.183031	0.032356	32	0.586401	0.291849	0.511954	0.279314	0.50638	0.248474			0.492644	-0.624318	0.145184	0.024541	35	0.000349	0.001035	0.010032	0.012104	0.020509	0.018696			0.806155	-0.541824
338	Forward Eigen Projection 5 (No Units)								NaN	-0.076621	0.181255	0.029024	39	0.811784	0.357488	NaN	NaN	NaN	NaN			0.775014	0.063854	0.195643	0.034585	32	0.285008	0.184042	0.00278	0.003981	0.003793	0.004329			0.509821	0.015786	0.09503	0.016063	35	0.904653	0.377219	0.007182	0.009106	0.011649	0.011542			0.239277	-0.033251
339	Absolute Forward Eigen Projection 5 (No Units)								NaN	0.706731	0.214176	0.034296	39	0.274135	0.178928	NaN	NaN	NaN	NaN			-0.051391	0.695724	0.188683	0.033355	32	0.423664	0.240634	0.818721	0.381245	0.750639	0.326536			-0.450859	0.610168	0.114148	0.019294	35	0.002316	0.004329	0.01709	0.018843	0.011649	0.011528			-0.881559	0.517922
340	Positive Forward Eigen Projection 5 (No Units)								NaN	0.677597	0.234315	0.03752	39	0.240742	0.162721	NaN	NaN	NaN	NaN			0.074324	0.695013	0.206046	0.036424	32	0.702511	0.327916	0.740123	0.359199	0.99539	0.392619			-0.269735	0.614395	0.126083	0.021312	35	0.038654	0.041353	0.148262	0.110566	0.04636	0.036891			-0.737442	0.504804
341	Negative Forward Eigen Projection 5 (No Units)								NaN	-0.71754	0.220678	0.035337	39	0.257187	0.170391	NaN	NaN	NaN	NaN			0.180334	-0.677744	0.179799	0.031784	32	0.957596	0.389575	0.40531	0.236227	0.421882	0.219066			0.523503	-0.602014	0.122404	0.02069	35	0.022537	0.026786	0.00646	0.008356	0.007989	0.008255			0.887975	-0.521583
342	Paused Eigen Projection 5 (No Units)								NaN	-0.050167	0.491515	0.084294	34	0.584339	0.291347	NaN	NaN	NaN	NaN			0.353773	0.123717	0.546116	0.107102	26	0.96579	0.390858	0.207831	0.142648	0.460258	0.232375			-0.106336	-0.102433	0.499822	0.133583	14	0.299251	0.190386	0.74361	0.360501	0.547784	0.262818			1.37965	0.627952
343	Absolute Paused Eigen Projection 5 (No Units)								NaN	0.862635	0.336665	0.057738	34	0.678379	0.321529	NaN	NaN	NaN	NaN			0.412951	1.00166	0.317279	0.062223	26	0.828899	0.36125	0.107122	0.086197	0.108792	0.074817			-0.211768	0.79134	0.471087	0.125903	14	0.676697	0.320967	0.612772	0.316226	0.394997	0.209346			-0.003558	0.861437
344	Positive Paused Eigen Projection 5 (No Units)								NaN	0.804948	0.320971	0.05674	32	0.728392	0.336032	NaN	NaN	NaN	NaN			0.595769	0.996173	0.379524	0.074431	26	0.581712	0.291236	0.046418	0.044077	0.042892	0.034332			-0.301686	0.708116	0.490889	0.136148	13	0.453668	0.250984	0.520643	0.282506	0.334992	0.184702			0.115543	0.842034
345	Negative Paused Eigen Projection 5 (No Units)								NaN	-0.836626	0.421377	0.072266	34	0.863059	0.368192	NaN	NaN	NaN	NaN			-0.222106	-0.930217	0.360896	0.073668	24	0.94631	0.387668	0.368489	0.221685	0.380911	0.20359			0.11928	-0.786365	0.532823	0.147779	13	0.758315	0.344831	0.76345	0.366748	0.592575	0.277334			0.623528	-0.573886
346	Backward Eigen Projection 5 (No Units)								NaN	0.053572	0.393395	0.085846	21	0.533132	0.277895	NaN	NaN	NaN	NaN			-0.059842	0.03003	0.324056	0.066148	24	0.833825	0.363071	0.82917	0.384313	0.990924	0.391234			-0.198563	-0.024542	0.398559	0.067369	35	1.2e-05	9.4e-05	0.477997	0.267128	0.760643	0.329664			-0.269578	-0.052479
347	Absolute Backward Eigen Projection 5 (No Units)								NaN	0.810368	0.226679	0.049465	21	0.449497	0.249531	NaN	NaN	NaN	NaN			0.178716	0.85088	0.243862	0.049778	24	0.037972	0.040781	0.566774	0.299559	0.954643	0.380572			-0.281822	0.746485	0.259003	0.04378	35	0.001034	0.00237	0.338474	0.207103	0.070157	0.05153			-1.08713	0.563939
348	Positive Backward Eigen Projection 5 (No Units)								NaN	0.799929	0.269412	0.058791	21	0.527704	0.276179	NaN	NaN	NaN	NaN			0.149902	0.840314	0.31147	0.063579	24	0.291951	0.187278	0.6433	0.325791	0.776115	0.335131			-0.444812	0.680091	0.238904	0.040972	34	0.789311	0.35199	0.102541	0.083485	0.065037	0.048552			-0.980801	0.535689
349	Negative Backward Eigen Projection 5 (No Units)								NaN	-0.754527	0.260975	0.056949	21	0.80416	0.356235	NaN	NaN	NaN	NaN			-0.280093	-0.827624	0.301655	0.061575	24	0.018722	0.023191	0.388312	0.228549	0.72436	0.320543			0.029583	-0.746807	0.277367	0.047568	34	0.000881	0.002094	0.9176	0.407799	0.538554	0.260369			0.636441	-0.588432
350	Eigen Projection 6 (No Units)								NaN	0.009146	0.215108	0.034445	39	0.015868	0.020224	NaN	NaN	NaN	NaN			0.051978	0.020327	0.138876	0.02455	32	0.000348	0.001033	0.792351	0.372253	0.370461	0.199173			0.282082	0.069824	0.098556	0.016659	35	0.73143	0.336712	0.118553	0.093138	0.040733	0.033154			0.00471	0.010159
351	Absolute Eigen Projection 6 (No Units)								NaN	0.486918	0.181124	0.029003	39	0.334346	0.205042	NaN	NaN	NaN	NaN			-0.297292	0.433071	0.137629	0.02433	32	0.308595	0.193286	0.15944	0.11648	0.22719	0.137155			-0.886902	0.326278	0.108951	0.018416	35	0.00081	0.001968	1.6e-05	4e-05	0.000196	0.000343			-1.27599	0.255805
352	Positive Eigen Projection 6 (No Units)								NaN	0.471201	0.177132	0.028364	39	0.646254	0.312414	NaN	NaN	NaN	NaN			-0.241079	0.428498	0.118064	0.020871	32	0.373754	0.220759	0.229568	0.152998	0.395667	0.20943			-0.715675	0.344432	0.1304	0.022042	35	0.000345	0.001027	0.000745	0.001259	0.000854	0.001204			-1.21019	0.256838
353	Negative Eigen Projection 6 (No Units)								NaN	-0.469897	0.202322	0.032398	39	0.685373	0.323028	NaN	NaN	NaN	NaN			0.230907	-0.42318	0.165299	0.029221	32	0.054124	0.052539	0.287991	0.181542	0.311934	0.175408			0.896752	-0.288464	0.095752	0.016185	35	0.005139	0.007988	6e-06	1.7e-05	4.1e-05	8.8e-05			1.08264	-0.250856
354	Forward Eigen Projection 6 (No Units)								NaN	0.033393	0.16148	0.025858	39	0.00224	0.004241	NaN	NaN	NaN	NaN			-0.01123	0.031579	0.10916	0.019297	32	0.008113	0.011754	0.955344	0.418147	0.536404	0.259789			0.163175	0.059742	0.083159	0.014056	35	0.855645	0.366967	0.374325	0.223844	0.132349	0.087993			-0.137659	0.011163
355	Absolute Forward Eigen Projection 6 (No Units)								NaN	0.424158	0.150165	0.024046	39	0.191863	0.137447	NaN	NaN	NaN	NaN			-0.168789	0.398812	0.120416	0.021287	32	0.201167	0.14222	0.432667	0.248456	0.673169	0.303288			-0.751766	0.311269	0.095565	0.016153	35	0.000699	0.001751	0.000232	0.00045	0.000623	0.00092			-1.11944	0.256057
356	Positive Forward Eigen Projection 6 (No Units)								NaN	0.423599	0.152189	0.02437	39	0.066392	0.062026	NaN	NaN	NaN	NaN			-0.139977	0.402296	0.115135	0.020353	32	0.122754	0.099524	0.504515	0.276433	0.839733	0.351322			-0.626104	0.328313	0.109535	0.018515	35	0.000609	0.001592	0.002694	0.003894	0.003844	0.004368			-1.09701	0.256646
357	Negative Forward Eigen Projection 6 (No Units)								NaN	-0.408425	0.159926	0.025943	38	0.649103	0.312855	NaN	NaN	NaN	NaN			0.148618	-0.384657	0.135348	0.023926	32	0.275116	0.179207	0.502936	0.275736	0.512908	0.250778			0.816773	-0.277801	0.094726	0.016012	35	0.004291	0.006908	6.6e-05	0.000144	0.000156	0.000281			0.995507	-0.249217
358	Paused Eigen Projection 6 (No Units)								NaN	-0.05173	0.381317	0.065395	34	0.938314	0.385779	NaN	NaN	NaN	NaN			-0.337371	-0.180376	0.436966	0.085696	26	0.004397	0.007044	0.238369	0.156766	0.460258	0.232232			0.40169	0.101441	0.340079	0.09089	14	0.636643	0.309233	0.18257	0.130091	0.120245	0.081062			0.304242	0.064282
359	Absolute Paused Eigen Projection 6 (No Units)								NaN	0.626604	0.239806	0.041126	34	0.726409	0.335437	NaN	NaN	NaN	NaN			-0.141685	0.592627	0.33355	0.065414	26	0.013109	0.017311	0.662314	0.332415	0.343502	0.188256			-0.377409	0.536099	0.281288	0.075178	14	0.253169	0.16842	0.302779	0.188348	0.27129	0.156743			-0.957202	0.397061
360	Positive Paused Eigen Projection 6 (No Units)								NaN	0.563405	0.260368	0.045324	33	0.212148	0.14788	NaN	NaN	NaN	NaN			-0.346554	0.473173	0.207594	0.041519	25	0.324427	0.199972	0.14772	0.110254	0.245275	0.145398			-0.001741	0.562951	0.381976	0.105941	13	0.065364	0.061124	0.996908	0.428185	0.678342	0.304949			-0.936145	0.319662
361	Negative Paused Eigen Projection 6 (No Units)								NaN	-0.620739	0.277248	0.047548	34	0.302505	0.191826	NaN	NaN	NaN	NaN			0.061865	-0.603587	0.372036	0.072962	26	0.011099	0.01511	0.844761	0.388726	0.545735	0.262602			0.544191	-0.469863	0.333883	0.092602	13	0.944931	0.387431	0.163802	0.119375	0.16414	0.105869			1.24397	-0.27585
362	Backward Eigen Projection 6 (No Units)								NaN	-0.041183	0.238836	0.052118	21	0.967441	0.391281	NaN	NaN	NaN	NaN			0.421113	0.059394	0.301405	0.061524	24	0.000818	0.001985	0.219078	0.147433	0.057474	0.04366			0.597183	0.101446	0.335695	0.056743	35	1e-06	1.6e-05	0.069789	0.060914	0.093836	0.065969			0.27486	0.024463
363	Absolute Backward Eigen Projection 6 (No Units)								NaN	0.478556	0.13317	0.02906	21	0.818278	0.358232	NaN	NaN	NaN	NaN			0.063911	0.487067	0.148123	0.030236	24	0.008858	0.012571	0.840133	0.387791	0.811196	0.344299			-0.713606	0.383525	0.251984	0.042593	35	0	1e-06	0.070881	0.061687	0.001089	0.001485			-1.89043	0.226807
364	Positive Backward Eigen Projection 6 (No Units)								NaN	0.427717	0.170396	0.037184	21	0.44364	0.247912	NaN	NaN	NaN	NaN			0.172409	0.457095	0.13816	0.028202	24	0.069101	0.064155	0.532736	0.286467	0.47359	0.237064			-0.305782	0.375613	0.260848	0.044091	35	0	3e-06	0.370374	0.222223	0.065075	0.048536			-1.14959	0.231831
365	Negative Backward Eigen Projection 6 (No Units)								NaN	-0.483032	0.171887	0.037509	21	0.573977	0.288855	NaN	NaN	NaN	NaN			0.24989	-0.440079	0.197557	0.040326	24	0.076077	0.068851	0.439712	0.251695	0.290096	0.165165			1.02322	-0.307154	0.106894	0.018332	34	0.193077	0.137604	0.000216	0.00042	0.000124	0.00023			1.55902	-0.215057
366	Forward Motion Frequency (Hz)								NaN	0.055349	0.047328	0.007578	39	0.001073	0.002435	NaN	NaN	NaN	NaN			0.452277	0.076754	0.05172	0.009143	32	0.183113	0.133296	0.076202	0.06568	0.095928	0.067209			0.131301	0.061563	0.043842	0.007411	35	0.055053	0.053334	0.559533	0.297134	0.441938	0.225765			0.8699	0.096519
367	Forward Motion Time Ratio (No Units)								NaN	0.498597	0.342152	0.054788	39	0.002325	0.004341	NaN	NaN	NaN	NaN			0.547719	0.686001	0.248088	0.043856	32	0.103967	0.087933	0.009469	0.011548	0.018678	0.017374			0.711791	0.742138	0.16017	0.027074	35	0.022199	0.026515	0.0002	0.000391	0.009665	0.009814			0.657952	0.723717
368	Forward Motion Distance Ratio (No Units)								NaN	0.685697	0.31009	0.049654	39	0.000374	0.001096	NaN	NaN	NaN	NaN			0.499192	0.840492	0.173744	0.030714	32	0.000518	0.00139	0.010182	0.012218	0.04253	0.034109			0.500028	0.840751	0.140118	0.023684	35	0.00305	0.005256	0.006725	0.008624	0.246677	0.145808			0.425585	0.817667
369	Forward Time (Seconds)								NaN	10.0203	14.6698	2.4117	37	0	4e-06	NaN	NaN	NaN	NaN			0.40647	15.9832	31.4997	5.75103	30	0	1e-06	0.344863	0.210152	0.048464	0.038049			0.315447	14.6479	13.6972	2.31524	35	1.2e-05	9.4e-05	0.170698	0.123199	0.000251	0.000425			-0.156442	7.72536
370	Forward Distance (Microns)								NaN	1174.86	2692.27	442.606	37	0	1e-06	NaN	NaN	NaN	NaN			0.4233	2314.5	4546.5	830.073	30	0	4e-06	0.23205	0.153966	0.004831	0.005342			1.01169	3898.6	4173.46	705.444	35	5.5e-05	0.000251	0.001815	0.002757	1e-06	3e-06			-0.020706	1119.12
371	Inter Forward Time (Seconds)								NaN	9.17977	9.81205	1.68275	34	0.000164	0.000588	NaN	NaN	NaN	NaN			-0.542413	3.85758	2.82481	0.543635	27	0.030394	0.033784	0.004529	0.006105	0.033402	0.027878			-0.5839	3.45051	1.61874	0.277611	34	0.079428	0.07102	0.001906	0.002881	0.011314	0.011224			-0.677242	2.53464
372	Inter Forward Distance (Microns)								NaN	141.245	120.642	20.69	34	0.008859	0.012562	NaN	NaN	NaN	NaN			-0.261667	109.677	79.2156	15.245	27	0.109347	0.090741	0.224355	0.150419	0.348988	0.190119			1.62383	337.148	288.902	49.5463	34	0.003546	0.005915	0.000693	0.001183	0.000969	0.001345			0.580975	211.335
373	Paused Motion Frequency (Hz)								NaN	0.069328	0.05267	0.008434	39	0.04424	0.045618	NaN	NaN	NaN	NaN			-0.190091	0.059316	0.055889	0.00988	32	0.011679	0.015822	0.443667	0.253151	0.385062	0.205675			-0.995358	0.016903	0.035909	0.00607	35	0	3e-06	4e-06	1.1e-05	2e-06	6e-06			-1.24738	0.003629
374	Paused Motion Time Ratio (No Units)								NaN	0.335915	0.3021	0.048375	39	0.002662	0.004782	NaN	NaN	NaN	NaN			-0.694967	0.125966	0.160941	0.028451	32	0.000112	0.000435	0.000412	0.000752	0.005758	0.006207			-1.00335	0.032803	0.085689	0.014484	35	0	1e-06	0	1e-06	0	0			-1.09487	0.005156
375	Paused Motion Distance Ratio (No Units)								NaN	0.128334	0.187318	0.029995	39	2e-06	2.6e-05	NaN	NaN	NaN	NaN			-0.533018	0.02849	0.047259	0.008354	32	2e-06	2.4e-05	0.00251	0.00367	0.006864	0.00722			-0.644702	0.00757	0.022387	0.003784	35	0	1e-06	0.000277	0.000525	0	0			-0.679141	0.001119
376	Paused Time (Seconds)								NaN	5.69507	5.77747	0.990829	34	8.1e-05	0.000339	NaN	NaN	NaN	NaN			-0.623107	2.09509	2.7708	0.543399	26	0	7e-06	0.002491	0.003655	0.000222	0.000384			-0.761754	1.29406	0.922048	0.246428	14	0.001097	0.002472	0.000116	0.00024	7.5e-05	0.000151			-0.839704	0.843701
377	Paused Distance (Microns)								NaN	40.1109	33.4197	5.73143	34	0.000204	0.000699	NaN	NaN	NaN	NaN			-0.620494	19.3742	19.7374	3.87083	26	0	8e-06	0.004073	0.005549	0.000334	0.000547			-0.764443	14.5634	8.09178	2.16262	14	0.010973	0.014969	0.000154	0.00031	0.000458	0.000715			-0.905625	9.84517
378	Inter Paused Time (Seconds)								NaN	6.79496	8.32073	1.49445	31	1e-06	1.7e-05	NaN	NaN	NaN	NaN			0.516718	11.0944	9.95823	2.07643	23	0.004967	0.007777	0.100203	0.081954	0.02631	0.02289			1.05102	15.5402	16.5378	5.2297	10	0.004135	0.006707	0.137466	0.104604	0.04044	0.032948			0.766781	13.1751
379	Inter Paused Distance (Microns)								NaN	337.687	495.282	88.9553	31	0	7e-06	NaN	NaN	NaN	NaN			1.07804	871.623	880.322	183.56	23	0.006766	0.010058	0.013375	0.01541	0.010127	0.010219			2.48625	1569.08	2467.08	780.161	10	0.001256	0.002746	0.150416	0.111893	0.00944	0.009609			0.667918	668.495
380	Backward Motion Frequency (Hz)								NaN	0.014407	0.017669	0.002829	39	2.1e-05	0.000134	NaN	NaN	NaN	NaN			0.386715	0.02124	0.021435	0.003789	32	0.001959	0.003859	0.153678	0.114036	0.110837	0.076032			0.800382	0.028549	0.025581	0.004324	35	0.000118	0.000454	0.008164	0.010122	0.002289	0.002811			3.16856	0.070393
381	Backward Motion Time Ratio (No Units)								NaN	0.04145	0.050999	0.008166	39	1.2e-05	9.4e-05	NaN	NaN	NaN	NaN			0.358005	0.059708	0.074633	0.013193	32	6.1e-05	0.000271	0.24458	0.159447	0.224489	0.136025			1.38133	0.111896	0.093789	0.015853	35	0.011314	0.01537	0.00024	0.000462	4.7e-05	0.0001			1.63041	0.124599
382	Backward Motion Distance Ratio (No Units)								NaN	0.107376	0.136605	0.021874	39	4e-06	4.3e-05	NaN	NaN	NaN	NaN			-0.150133	0.086867	0.105809	0.018704	32	0.000234	0.000783	0.478512	0.267249	0.744508	0.324903			0.178586	0.131772	0.11388	0.019249	35	0.003476	0.005814	0.405235	0.236491	0.027606	0.023816			0.276852	0.145196
383	Backward Time (Seconds)								NaN	2.66773	0.917422	0.205142	20	0.33589	0.205534	NaN	NaN	NaN	NaN			0.177596	2.83066	1.24357	0.253843	24	0.30856	0.193326	0.620267	0.318444	0.9624	0.382549			1.04816	3.62933	3.12324	0.527925	35	1e-05	8.2e-05	0.096726	0.079839	0.867987	0.358031			-1.04861	1.70571
384	Backward Distance (Microns)								NaN	232.932	122.215	27.328	20	0.025622	0.029706	NaN	NaN	NaN	NaN			0.382179	279.64	171.39	34.9849	24	0.053747	0.052226	0.298883	0.186962	0.402737	0.212487			4.60019	795.142	790.513	133.621	35	2.1e-05	0.000135	0.000205	0.0004	2.8e-05	6.5e-05			0.045675	238.514
385	Inter Backward Time (Seconds)								NaN	20.0788	10.6204	2.43648	19	0.909094	0.377852	NaN	NaN	NaN	NaN			-0.001743	20.0603	11.2202	2.5741	19	0.348874	0.210883	0.995863	0.427941	0.860947	0.358006			0.287398	23.1311	27.6645	5.13718	29	1e-06	1.6e-05	0.594435	0.310336	0.4735	0.237308			-0.8095	11.4816
386	Inter Backward Distance (Microns)								NaN	495.363	512.163	117.498	19	3.4e-05	0.000173	NaN	NaN	NaN	NaN			1.83719	1436.3	1558.27	357.492	19	0.002253	0.004245	0.020408	0.021701	0.022775	0.020354			8.60204	4901.01	7420.29	1377.91	29	1e-06	1.8e-05	0.003493	0.004839	1.9e-05	4.7e-05			1.7533	1393.34
387	Head Tip Speed (-/+ = Backward/Forward) (Microns/Seconds)								NaN	61.6361	74.0386	11.8557	39	9e-05	0.000359	NaN	NaN	NaN	NaN			0.582074	104.732	102.669	18.1496	32	0.001189	0.002655	0.05181	0.048327	0.026896	0.023301			0.363512	88.55	68.1171	11.5139	35	0.074255	0.067611	0.107784	0.086652	0.025019	0.021953			0.357807	88.1276
388	Absolute Head Tip Speed (-/+ = Backward/Forward) (Microns/Seconds)								NaN	85.9662	69.4856	11.1266	39	0.000167	0.000597	NaN	NaN	NaN	NaN			0.804586	141.873	96.4517	17.0504	32	0.001385	0.00297	0.008141	0.010107	0.001704	0.002212			2.90907	288.105	117.997	19.9452	35	0.009181	0.012954	0	0	0	0			1.23534	171.805
389	Positive Head Tip Speed (-/+ = Backward/Forward) (Microns/Seconds)								NaN	90.257	72.3378	11.5833	39	0.000659	0.001682	NaN	NaN	NaN	NaN			0.801008	148.2	100.168	17.7073	32	0.002368	0.004401	0.008303	0.010252	0.002815	0.003361			2.8971	299.826	123.761	20.9195	35	0.006166	0.009252	0	0	0	0			1.13277	172.199
390	Negative Head Tip Speed (-/+ = Backward/Forward) (Microns/Seconds)								NaN	-68.3959	63.0295	10.0928	39	4e-06	4.4e-05	NaN	NaN	NaN	NaN			-0.57225	-104.465	65.8541	11.6415	32	0.000527	0.001412	0.022305	0.02344	0.001052	0.001441			-3.12259	-265.211	109.957	18.5862	35	0.053344	0.051886	0	0	0	0			-1.59402	-168.866
391	Forward Head Tip Speed (-/+ = Backward/Forward) (Microns/Seconds)								NaN	90.1672	92.5185	14.8148	39	0.059462	0.057035	NaN	NaN	NaN	NaN			0.45904	132.637	97.946	17.3146	32	0.006606	0.009835	0.066899	0.058965	0.033958	0.028227			0.336023	121.256	69.7824	11.7954	35	0.13495	0.107391	0.105143	0.084681	0.030363	0.025707			0.474096	134.03
392	Absolute Forward Head Tip Speed (-/+ = Backward/Forward) (Microns/Seconds)								NaN	120.128	74.5787	11.9422	39	0.000243	0.000811	NaN	NaN	NaN	NaN			0.533146	159.889	93.6986	16.5637	32	0.002452	0.004509	0.056304	0.051395	0.019276	0.01777			2.33454	294.235	113.997	19.269	35	0.009122	0.012889	0	0	0	0			0.703089	172.563
393	Positive Forward Head Tip Speed (-/+ = Backward/Forward) (Microns/Seconds)								NaN	122.252	79.2684	12.859	38	8.3e-05	0.000346	NaN	NaN	NaN	NaN			0.51576	163.136	96.9232	17.1338	32	0.003856	0.006405	0.061134	0.05469	0.016969	0.015984			2.31083	305.428	120.422	20.3551	35	0.00837	0.012046	0	0	0	0			0.658891	174.481
394	Negative Forward Head Tip Speed (-/+ = Backward/Forward) (Microns/Seconds)								NaN	-87.0564	40.1161	6.50769	38	2.4e-05	0.000141	NaN	NaN	NaN	NaN			-0.839688	-120.741	57.9787	10.4133	31	3.2e-05	0.000165	0.008346	0.01029	0.000573	0.000859			-4.55518	-269.792	101.093	17.0879	35	0.089021	0.077664	0	0	0	0			-1.77204	-158.144
395	Paused Head Tip Speed (-/+ = Backward/Forward) (Microns/Seconds)								NaN	10.123	11.1578	1.91354	34	2.1e-05	0.000133	NaN	NaN	NaN	NaN			-0.326472	6.48026	13.8638	2.71891	26	0.007362	0.010827	0.27881	0.176874	0.627802	0.288877			1.17013	23.179	28.3142	7.56728	14	0.034588	0.037541	0.115543	0.091495	0.177143	0.112487			-1.33676	-4.79236
396	Absolute Paused Head Tip Speed (-/+ = Backward/Forward) (Microns/Seconds)								NaN	25.6508	14.0381	2.40751	34	0.001358	0.002926	NaN	NaN	NaN	NaN			1.24385	43.112	16.7991	3.29458	26	0.997146	0.399214	8.8e-05	0.000184	9.6e-05	0.000182			2.41255	59.5184	35.831	9.57624	14	0.112565	0.093014	0.003827	0.005262	0.000354	0.000577			2.03689	54.2448
397	Positive Paused Head Tip Speed (-/+ = Backward/Forward) (Microns/Seconds)								NaN	27.011	13.9781	2.39723	34	0.001269	0.002771	NaN	NaN	NaN	NaN			1.10702	42.485	14.2363	2.79197	26	0.119191	0.097001	0.0001	0.000207	0.000186	0.000327			2.52433	62.2963	38.9844	10.419	14	0.123782	0.100315	0.005089	0.006759	0.000354	0.000576			1.66222	50.2457
398	Negative Paused Head Tip Speed (-/+ = Backward/Forward) (Microns/Seconds)								NaN	-22.7691	14.77	2.57113	33	0.000288	0.000915	NaN	NaN	NaN	NaN			-1.46389	-44.3908	22.9163	4.49426	26	0.213319	0.148163	0.000153	0.000309	2.4e-05	5.7e-05			-2.22865	-55.6864	33.4646	9.28141	13	0.171488	0.12732	0.004208	0.005706	0.000368	0.000594			-1.48211	-44.6599
399	Backward Head Tip Speed (-/+ = Backward/Forward) (Microns/Seconds)								NaN	-92.3644	98.8612	21.5733	21	9e-06	7.6e-05	NaN	NaN	NaN	NaN			0.066759	-85.7645	50.0532	10.2171	24	0.486043	0.262307	0.784155	0.370538	0.322341	0.179293			-0.153443	-107.534	88.5093	14.9608	35	0.334248	0.205047	0.566743	0.29972	0.078387	0.056364			-0.627116	-154.362
400	Absolute Backward Head Tip Speed (-/+ = Backward/Forward) (Microns/Seconds)								NaN	122.404	91.4432	19.9545	21	7.6e-05	0.000323	NaN	NaN	NaN	NaN			-0.073975	115.639	42.5607	8.68767	24	0.126858	0.102551	0.758288	0.365247	0.502126	0.247572			1.66996	275.11	115.978	19.6039	35	0.459962	0.253597	2e-06	5e-06	4.2e-05	9.1e-05			0.623062	179.378
401	Positive Backward Head Tip Speed (-/+ = Backward/Forward) (Microns/Seconds)								NaN	95.5197	55.2326	13.0185	18	0.146872	0.114023	NaN	NaN	NaN	NaN			0.085285	100.23	52.1469	11.1178	22	0.846887	0.365231	0.784793	0.370644	0.733985	0.322713			3.07489	265.354	124.178	20.9899	35	0.292192	0.187371	0	0	9e-06	2.5e-05			0.919201	146.29
402	Negative Backward Head Tip Speed (-/+ = Backward/Forward) (Microns/Seconds)								NaN	-121.428	92.0305	20.0827	21	8.3e-05	0.000344	NaN	NaN	NaN	NaN			0.062027	-115.719	42.1367	8.60111	24	0.221152	0.152132	0.795839	0.3735	0.345089	0.188622			-1.67505	-275.583	117.974	19.9412	35	0.498857	0.267657	2e-06	5e-06	2.7e-05	6.3e-05			-0.655766	-181.778
403	Head Speed (-/+ = Backward/Forward) (Microns/Seconds)								NaN	59.9557	70.2223	11.2446	39	0.000163	0.000589	NaN	NaN	NaN	NaN			0.5894	101.345	95.177	16.8251	32	0.002124	0.004077	0.045557	0.043398	0.025343	0.022214			0.490347	94.389	82.9869	14.0273	35	0.897413	0.375412	0.059723	0.053967	0.013985	0.013499			0.288779	80.2344
404	Absolute Head Speed (-/+ = Backward/Forward) (Microns/Seconds)								NaN	77.2077	66.9161	10.7152	39	0.000193	0.000673	NaN	NaN	NaN	NaN			0.735441	126.421	88.257	15.6018	32	0.002688	0.004795	0.011855	0.013873	0.003523	0.004077			2.49717	244.308	98.0966	16.5813	35	0.002877	0.005037	0	0	0	0			1.12485	152.478
405	Positive Head Speed (-/+ = Backward/Forward) (Microns/Seconds)								NaN	79.9324	69.2808	11.0938	39	0.000651	0.00168	NaN	NaN	NaN	NaN			0.739615	131.174	91.0034	16.0873	32	0.005235	0.0081	0.011187	0.013247	0.004391	0.004921			2.44266	249.162	101.038	17.0786	35	0.002422	0.004471	0	0	0	0			1.04897	152.606
406	Negative Head Speed (-/+ = Backward/Forward) (Microns/Seconds)								NaN	-49.9768	55.13	9.18833	36	0	8e-06	NaN	NaN	NaN	NaN			-0.612605	-83.7497	53.0025	9.67688	30	0.001559	0.00324	0.0139	0.015853	0.000388	0.000615			-3.24212	-228.715	91.5502	15.4748	35	0.028796	0.032361	0	0	0	0			-1.81688	-150.141
407	Forward Head Speed (-/+ = Backward/Forward) (Microns/Seconds)								NaN	88.4491	84.9787	13.6075	39	0.031052	0.034377	NaN	NaN	NaN	NaN			0.469924	128.383	89.916	15.895	32	0.009814	0.013599	0.060763	0.054522	0.023159	0.020585			0.612812	140.525	73.463	12.4175	35	0.944192	0.38721	0.006083	0.007925	0.002348	0.002875			0.463111	127.804
408	Absolute Forward Head Speed (-/+ = Backward/Forward) (Microns/Seconds)								NaN	109.194	71.2333	11.4065	39	5e-05	0.00023	NaN	NaN	NaN	NaN			0.489549	144.066	86.0173	15.2058	32	0.002197	0.004185	0.071518	0.062181	0.016488	0.015621			1.98185	250.368	94.9054	16.0419	35	0.00315	0.005389	0	0	0	0			0.635728	154.479
409	Positive Forward Head Speed (-/+ = Backward/Forward) (Microns/Seconds)								NaN	110.406	74.6375	12.1078	38	6.9e-05	0.000302	NaN	NaN	NaN	NaN			0.477254	146.028	87.8172	15.524	32	0.003226	0.0055	0.075311	0.065036	0.020524	0.018688			1.93243	254.638	97.7494	16.5227	35	0.002773	0.004886	0	0	0	0			0.597721	155.019
410	Negative Forward Head Speed (-/+ = Backward/Forward) (Microns/Seconds)								NaN	-73.7495	30.6367	5.41586	32	0.028188	0.032012	NaN	NaN	NaN	NaN			-0.930539	-102.258	45.1463	8.38346	29	7.1e-05	0.000309	0.006287	0.008144	0.002047	0.002564			-5.25971	-234.89	83.7617	14.1583	35	0.031475	0.034707	0	0	0	0			-2.4313	-148.237
411	Paused Head Speed (-/+ = Backward/Forward) (Microns/Seconds)								NaN	8.81764	8.05074	1.38069	34	0.003409	0.005762	NaN	NaN	NaN	NaN			-0.033583	8.54727	8.79475	1.72479	26	0.044964	0.045851	0.903079	0.404353	0.565746	0.268763			1.24181	18.8151	17.2806	4.61842	14	0.01549	0.019859	0.055263	0.050652	0.017773	0.016551			-0.861426	1.88252
412	Absolute Paused Head Speed (-/+ = Backward/Forward) (Microns/Seconds)								NaN	15.6439	9.30001	1.59494	34	0.000932	0.002187	NaN	NaN	NaN	NaN			1.08717	25.7546	11.4204	2.23972	26	0.130444	0.104405	0.0006	0.001046	0.000524	0.0008			2.45634	38.4879	25.4581	6.80398	14	0.152107	0.116731	0.005401	0.007151	0.000386	0.000613			1.91508	33.4541
413	Positive Paused Head Speed (-/+ = Backward/Forward) (Microns/Seconds)								NaN	16.6143	9.47486	1.62492	34	0.001015	0.00234	NaN	NaN	NaN	NaN			0.965737	25.7645	9.42619	1.84863	26	0.907065	0.377657	0.000479	0.000853	0.000768	0.0011			2.94827	44.5487	35.6387	9.52484	14	0.018302	0.022845	0.012021	0.014049	0.000297	0.000492			0.915416	25.2877
414	Negative Paused Head Speed (-/+ = Backward/Forward) (Microns/Seconds)								NaN	-12.2035	7.98141	1.38939	33	0.003887	0.006418	NaN	NaN	NaN	NaN			-1.58534	-24.8567	15.6905	3.13809	25	0.013846	0.018014	0.000801	0.001343	0.000239	0.000407			-2.24606	-30.1302	21.6351	6.24551	12	0.313459	0.195763	0.015874	0.017831	0.002161	0.002683			-1.19864	-21.7703
415	Backward Head Speed (-/+ = Backward/Forward) (Microns/Seconds)								NaN	-95.5559	89.8157	19.5994	21	1.1e-05	9.4e-05	NaN	NaN	NaN	NaN			0.11058	-85.6241	42.0553	8.58451	24	0.826168	0.360303	0.646176	0.326509	0.487746	0.242669			-0.841832	-171.166	82.0219	13.8642	35	0.297522	0.189535	0.003124	0.004396	8.6e-05	0.000168			-0.555911	-145.485
416	Absolute Backward Head Speed (-/+ = Backward/Forward) (Microns/Seconds)								NaN	111.735	85.6218	18.6842	21	3.5e-05	0.000174	NaN	NaN	NaN	NaN			-0.119917	101.468	36.1403	7.37711	24	0.322071	0.199216	0.613544	0.316442	0.502126	0.247423			1.31424	224.263	90.6519	15.323	35	0.569991	0.287521	2.9e-05	6.8e-05	0.000122	0.000227			0.480672	152.891
417	Positive Backward Head Speed (-/+ = Backward/Forward) (Microns/Seconds)								NaN	100.431	46.201	12.3477	14	0.873294	0.370438	NaN	NaN	NaN	NaN			0.067348	103.543	50.992	12.748	16	0.36857	0.218697	0.86209	0.394271	0.851608	0.354482			1.97442	191.651	86.9303	15.1326	33	0.495495	0.266001	3e-05	7e-05	0.000356	0.000577			0.167924	108.189
418	Negative Backward Head Speed (-/+ = Backward/Forward) (Microns/Seconds)								NaN	-110.941	86.0352	18.7744	21	3.8e-05	0.000185	NaN	NaN	NaN	NaN			0.10781	-101.666	35.8885	7.3257	24	0.360644	0.215777	0.649159	0.327647	0.47359	0.236919			-1.384	-230.014	94.2407	15.9296	35	0.38557	0.226154	1.6e-05	4e-05	0.000106	0.0002			-0.494106	-153.452
419	Midbody Speed (-/+ = Backward/Forward) (Microns/Seconds)								NaN	60.5782	67.9563	10.8817	39	0.000128	0.00049	NaN	NaN	NaN	NaN			0.63971	104.051	94.2879	16.6679	32	0.001497	0.003147	0.033256	0.033458	0.014991	0.014351			1.66445	173.688	95.1135	16.0771	35	0.052891	0.051471	0	1e-06	0	2e-06			0.525943	96.3193
420	Absolute Midbody Speed (-/+ = Backward/Forward) (Microns/Seconds)								NaN	71.4713	66.4256	10.6366	39	8.4e-05	0.000342	NaN	NaN	NaN	NaN			0.689645	117.281	88.7451	15.6881	32	0.001997	0.003903	0.018915	0.020477	0.005645	0.006102			2.50771	238.048	101.831	17.2127	35	0.003421	0.005761	0	0	0	0			1.03901	140.488
421	Positive Midbody Speed (-/+ = Backward/Forward) (Microns/Seconds)								NaN	74.1658	67.5625	10.8187	39	0.000278	0.000894	NaN	NaN	NaN	NaN			0.683997	120.378	89.6894	15.855	32	0.002944	0.005105	0.019342	0.020839	0.006058	0.00648			2.4583	240.254	102.531	17.3309	35	0.003379	0.005721	0	0	0	0			0.982109	140.519
422	Negative Midbody Speed (-/+ = Backward/Forward) (Microns/Seconds)								NaN	-38.1559	67.404	11.234	36	0	2e-06	NaN	NaN	NaN	NaN			-0.304454	-58.6773	41.5151	7.98958	27	0.065303	0.061096	0.141906	0.106804	0.003024	0.003596			-2.5147	-207.657	102.409	17.3103	35	0.082448	0.072814	0	0	0	0			-1.47174	-137.357
423	Forward Midbody Speed (-/+ = Backward/Forward) (Microns/Seconds)								NaN	102.189	71.6024	11.4656	39	2.5e-05	0.000139	NaN	NaN	NaN	NaN			0.460997	135.198	86.7608	15.3373	32	0.001972	0.003866	0.089899	0.075102	0.027703	0.023849			1.97133	243.341	98.0982	16.5816	35	0.003342	0.005687	0	0	0	0			0.571086	143.08
424	Absolute Forward Midbody Speed (-/+ = Backward/Forward) (Microns/Seconds)								NaN	102.191	71.601	11.4653	39	2.5e-05	0.00014	NaN	NaN	NaN	NaN			0.461211	135.214	86.7614	15.3374	32	0.001981	0.003875	0.089759	0.075055	0.027703	0.023824			1.99236	244.846	99.3544	16.794	35	0.003885	0.00642	0	0	0	0			0.573071	143.223
425	Positive Forward Midbody Speed (-/+ = Backward/Forward) (Microns/Seconds)								NaN	102.194	71.5984	11.4649	39	2.5e-05	0.000142	NaN	NaN	NaN	NaN			0.461318	135.223	86.7537	15.336	32	0.001979	0.003875	0.089675	0.075055	0.027703	0.023799			1.99418	244.974	99.4658	16.8128	35	0.004034	0.006605	0	0	0	0			0.573386	143.247
426	Negative Forward Midbody Speed (-/+ = Backward/Forward) (Microns/Seconds)								NaN	-5.74467	4.03917	2.33202	3	NaN	NaN	NaN	NaN	NaN	NaN			-9.13969	-42.6614	69.5044	34.7522	4	0.006069	0.009142	0.366341	0.220986	0.228571	0.137887			-53.9769	-223.767	100.976	22.579	20	0.001723	0.003501	0	0	0.01206	0.011878			-24.9906	-106.686
427	Paused Midbody Speed (-/+ = Backward/Forward) (Microns/Seconds)								NaN	4.83656	3.52377	0.604322	34	0.090178	0.078462	NaN	NaN	NaN	NaN			0.435565	6.37139	3.74416	0.73429	26	0.093413	0.080661	0.112574	0.089698	0.090427	0.063901			-0.550341	2.89729	4.97499	1.32962	14	0.106533	0.089518	0.200298	0.139075	0.261531	0.152717			0.478196	6.52161
428	Absolute Paused Midbody Speed (-/+ = Backward/Forward) (Microns/Seconds)								NaN	8.74713	2.3948	0.410705	34	0.252833	0.168427	NaN	NaN	NaN	NaN			0.892038	10.8834	2.18904	0.429306	26	0.302652	0.191606	0.000684	0.001172	0.002067	0.002585			1.40888	12.1211	2.42722	0.648703	14	0.481523	0.260447	0.000194	0.000381	0.00059	0.000879			1.58138	12.5342
429	Positive Paused Midbody Speed (-/+ = Backward/Forward) (Microns/Seconds)								NaN	9.49569	2.44053	0.418547	34	0.187893	0.135908	NaN	NaN	NaN	NaN			0.848023	11.5653	2.14935	0.421523	26	0.135802	0.10798	0.000959	0.001557	0.0047	0.005218			1.26025	12.5714	2.99574	0.800647	14	0.264482	0.173798	0.002743	0.003947	0.004113	0.004655			1.63554	13.4873
430	Negative Paused Midbody Speed (-/+ = Backward/Forward) (Microns/Seconds)								NaN	-6.32022	1.87292	0.326034	33	0.552749	0.283021	NaN	NaN	NaN	NaN			-1.12862	-8.43404	2.44225	0.488451	25	0.296036	0.188774	0.00081	0.001354	0.00052	0.000798			-2.54538	-11.0875	2.92325	0.781272	14	0.509981	0.27063	2.6e-05	6.2e-05	4e-06	1.2e-05			-0.741108	-7.70826
431	Backward Midbody Speed (-/+ = Backward/Forward) (Microns/Seconds)								NaN	-107.41	85.0377	18.5567	21	2.5e-05	0.000143	NaN	NaN	NaN	NaN			0.124374	-96.8335	34.4291	7.02781	24	0.469535	0.256324	0.598608	0.311246	0.432511	0.222892			-1.33949	-221.317	90.004	15.2135	35	0.240815	0.162544	2.2e-05	5.4e-05	9.2e-05	0.000179			-0.463169	-146.797
432	Absolute Backward Midbody Speed (-/+ = Backward/Forward) (Microns/Seconds)								NaN	107.412	85.036	18.5564	21	2.5e-05	0.000145	NaN	NaN	NaN	NaN			-0.1244	96.8337	34.4291	7.02781	24	0.469528	0.256392	0.598533	0.311388	0.432511	0.222753			1.36954	223.873	92.1006	15.5678	35	0.242481	0.163213	1.7e-05	4.4e-05	9.2e-05	0.000179			0.463186	146.8
433	Positive Backward Midbody Speed (-/+ = Backward/Forward) (Microns/Seconds)								NaN	3.52967	0	0	1	NaN	NaN	NaN	NaN	NaN	NaN			NaN	2.77554	0	0	1	NaN	NaN	NaN	NaN	1	0.393491			NaN	274.364	52.9206	15.9562	11	0.138563	0.109368	NaN	NaN	0.166667	0.107414			NaN	4.03633
434	Negative Backward Midbody Speed (-/+ = Backward/Forward) (Microns/Seconds)								NaN	-107.425	85.0262	18.5542	21	2.5e-05	0.000146	NaN	NaN	NaN	NaN			0.124523	-96.837	34.4294	7.02787	24	0.469404	0.256397	0.598178	0.311384	0.432511	0.222613			-1.36977	-223.891	92.1634	15.5785	35	0.247327	0.16567	1.7e-05	4.4e-05	9.2e-05	0.000178			-0.463545	-146.838
435	Tail Speed (-/+ = Backward/Forward) (Microns/Seconds)								NaN	58.4492	68.8803	11.0297	39	0.000115	0.000447	NaN	NaN	NaN	NaN			0.599475	99.7412	94.7316	16.7463	32	0.001758	0.003554	0.044199	0.042556	0.023868	0.021124			1.37465	153.135	90.421	15.2839	35	0.265738	0.174565	4e-06	1.3e-05	2e-06	8e-06			0.407231	86.4994
436	Absolute Tail Speed (-/+ = Backward/Forward) (Microns/Seconds)								NaN	70.147	66.9055	10.7135	39	6.3e-05	0.000278	NaN	NaN	NaN	NaN			0.687563	116.149	88.9348	15.7216	32	0.002081	0.004007	0.018854	0.020485	0.004721	0.005234			2.46045	234.765	103.902	17.5627	35	0.010522	0.014415	0	0	0	0			1.03678	139.513
437	Positive Tail Speed (-/+ = Backward/Forward) (Microns/Seconds)								NaN	74.2826	68.1879	10.9188	39	0.000275	0.000887	NaN	NaN	NaN	NaN			0.677979	120.512	90.1658	15.9392	32	0.003551	0.005918	0.020054	0.021426	0.006275	0.006669			2.42643	239.735	105.395	17.815	35	0.006807	0.010111	0	0	0	0			0.982088	141.249
438	Negative Tail Speed (-/+ = Backward/Forward) (Microns/Seconds)								NaN	-31.8735	57.6573	9.47881	37	0	5e-06	NaN	NaN	NaN	NaN			-0.485501	-59.8662	49.5228	9.19616	29	0.000464	0.0013	0.037961	0.037394	0.00017	0.000302			-3.00063	-204.882	98.1384	16.5884	35	0.168087	0.12542	0	0	0	0			-1.70501	-130.18
439	Forward Tail Speed (-/+ = Backward/Forward) (Microns/Seconds)								NaN	90.6602	77.9727	12.4856	39	0.000385	0.001119	NaN	NaN	NaN	NaN			0.436755	124.715	90.5842	16.0132	32	0.004315	0.006942	0.098586	0.081001	0.039132	0.032009			1.3842	198.59	95.5427	16.1497	35	0.075538	0.068618	2e-06	5e-06	3e-06	9e-06			0.448237	125.61
440	Absolute Forward Tail Speed (-/+ = Backward/Forward) (Microns/Seconds)								NaN	98.8619	73.4344	11.7589	39	3.4e-05	0.000175	NaN	NaN	NaN	NaN			0.468666	133.278	87.5027	15.4684	32	0.002117	0.004067	0.081544	0.069681	0.017016	0.015991			1.93764	241.151	102.825	17.3805	35	0.009508	0.013241	0	0	0	0			0.573383	140.968
441	Positive Forward Tail Speed (-/+ = Backward/Forward) (Microns/Seconds)								NaN	100.806	74.5829	11.9428	39	4.5e-05	0.000211	NaN	NaN	NaN	NaN			0.46282	135.324	88.1658	15.5857	32	0.00344	0.005789	0.083771	0.070908	0.027703	0.023774			1.93904	245.426	104.38	17.6434	35	0.006939	0.010291	0	0	0	0			0.561347	142.673
442	Negative Forward Tail Speed (-/+ = Backward/Forward) (Microns/Seconds)								NaN	-37.8432	18.0564	3.54114	26	0.294779	0.18822	NaN	NaN	NaN	NaN			-1.88878	-71.9478	47.7641	9.19221	27	0.001159	0.002594	0.001483	0.002304	0.001028	0.001413			-8.81123	-196.942	88.2113	14.9104	35	0.264191	0.173666	0	0	0	0			-4.56316	-120.237
443	Paused Tail Speed (-/+ = Backward/Forward) (Microns/Seconds)								NaN	4.07228	4.95897	0.850456	34	0.045401	0.046103	NaN	NaN	NaN	NaN			0.695329	7.5204	6.86219	1.34579	26	0.001859	0.003714	0.035819	0.035517	0.02203	0.019861			0.097734	4.55694	15.6186	4.17425	14	0.040329	0.042489	0.911025	0.405883	0.882788	0.361952			0.575614	6.92673
444	Absolute Paused Tail Speed (-/+ = Backward/Forward) (Microns/Seconds)								NaN	10.0322	3.55424	0.609548	34	0.062588	0.059156	NaN	NaN	NaN	NaN			0.964644	13.4608	4.85385	0.951918	26	0.002443	0.004498	0.004046	0.00552	0.001689	0.002195			2.14116	17.6424	9.38724	2.50884	14	0.000528	0.001413	0.01024	0.012239	8.3e-05	0.000163			1.00955	13.6204
445	Positive Paused Tail Speed (-/+ = Backward/Forward) (Microns/Seconds)								NaN	10.5455	3.43194	0.588572	34	0.060217	0.057589	NaN	NaN	NaN	NaN			1.14785	14.4848	4.68093	0.918005	26	0.002542	0.004662	0.000772	0.001299	0.000811	0.001151			2.02076	17.4806	9.62125	2.57139	14	0.001048	0.002385	0.019481	0.020939	0.000756	0.001087			1.17905	14.5919
446	Negative Paused Tail Speed (-/+ = Backward/Forward) (Microns/Seconds)								NaN	-7.85799	3.68465	0.641416	33	3.2e-05	0.000165	NaN	NaN	NaN	NaN			-0.4193	-9.40297	3.28575	0.6707	24	0.393988	0.228806	0.101898	0.083112	0.036343	0.030088			-1.52216	-13.4666	4.58613	1.27197	13	0.239881	0.162422	0.000929	0.001517	9.5e-05	0.000181			-0.232244	-8.71373
447	Backward Tail Speed (-/+ = Backward/Forward) (Microns/Seconds)								NaN	-75.7743	97.5666	21.2908	21	2e-06	2.9e-05	NaN	NaN	NaN	NaN			0.011018	-74.6993	41.1198	8.39355	24	0.496117	0.266261	0.962893	0.418589	0.074109	0.053854			-0.37585	-112.445	71.3377	12.0583	35	0.587305	0.292224	0.14349	0.107365	0.003603	0.004152			-0.556185	-130.039
448	Absolute Backward Tail Speed (-/+ = Backward/Forward) (Microns/Seconds)								NaN	101.792	90.6188	19.7746	21	1.4e-05	9.9e-05	NaN	NaN	NaN	NaN			-0.135166	89.5433	37.4143	7.63716	24	0.240927	0.162337	0.568379	0.300054	0.531547	0.258045			1.24333	214.461	92.6956	15.6684	35	0.314983	0.196525	5.7e-05	0.000126	9.2e-05	0.000178			0.487498	145.968
449	Positive Backward Tail Speed (-/+ = Backward/Forward) (Microns/Seconds)								NaN	81.2364	34.8283	8.70707	16	0.516543	0.272101	NaN	NaN	NaN	NaN			-0.222072	73.502	48.6038	11.456	18	0.788759	0.351905	0.594793	0.310162	0.417465	0.217876			3.24464	194.241	88.7792	15.4545	33	0.345453	0.209862	0	0	0.000119	0.000222			2.11817	155.009
450	Negative Backward Tail Speed (-/+ = Backward/Forward) (Microns/Seconds)								NaN	-100.783	90.7693	19.8075	21	1.2e-05	9.2e-05	NaN	NaN	NaN	NaN			0.118084	-90.0651	37.2191	7.59731	24	0.230847	0.157905	0.617676	0.317659	0.41929	0.218273			-1.33842	-222.271	97.2	16.4298	35	0.207206	0.145851	2.4e-05	5.7e-05	5.6e-05	0.000117			-0.488749	-145.147
451	Tail Tip Speed (-/+ = Backward/Forward) (Microns/Seconds)								NaN	58.588	72.1713	11.5566	39	5.8e-05	0.000262	NaN	NaN	NaN	NaN			0.583185	100.677	101.085	17.8695	32	0.000898	0.002119	0.053011	0.049191	0.02938	0.024952			0.556882	98.7789	73.94	12.4981	35	0.015338	0.019704	0.020982	0.022205	0.002522	0.003057			0.367732	85.1277
452	Absolute Tail Tip Speed (-/+ = Backward/Forward) (Microns/Seconds)								NaN	75.2175	68.5777	10.9812	39	2.4e-05	0.000144	NaN	NaN	NaN	NaN			0.706978	123.7	96.0042	16.9713	32	0.000768	0.00188	0.01991	0.021297	0.003793	0.004323			2.85671	271.124	125.755	21.2564	35	0.029071	0.032651	0	0	0	0			1.10174	150.773
453	Positive Tail Tip Speed (-/+ = Backward/Forward) (Microns/Seconds)								NaN	80.9625	70.2813	11.254	39	0.000139	0.000514	NaN	NaN	NaN	NaN			0.696365	129.904	97.9454	17.3145	32	0.001244	0.002721	0.02134	0.022531	0.00673	0.007106			2.78403	276.628	127.157	21.4934	35	0.02089	0.025184	0	0	0	0			0.995928	150.958
454	Negative Tail Tip Speed (-/+ = Backward/Forward) (Microns/Seconds)								NaN	-40.2982	55.0954	8.93765	38	0	1e-06	NaN	NaN	NaN	NaN			-0.494905	-67.5652	59.2483	10.6413	31	4.3e-05	0.000204	0.054229	0.050011	0.001542	0.002015			-3.90676	-255.542	124.922	21.1158	35	0.068423	0.063586	0	0	0	0			-1.95907	-148.234
455	Forward Tail Tip Speed (-/+ = Backward/Forward) (Microns/Seconds)								NaN	90.7106	83.5611	13.3805	39	0.002205	0.004194	NaN	NaN	NaN	NaN			0.419975	125.804	97.3636	17.2116	32	0.004898	0.007682	0.11258	0.089623	0.057302	0.043691			0.510107	133.336	73.8787	12.4878	35	0.030155	0.033557	0.022674	0.0238	0.003978	0.004508			0.393086	123.557
456	Absolute Forward Tail Tip Speed (-/+ = Backward/Forward) (Microns/Seconds)								NaN	104.125	76.253	12.2103	39	0.0001	0.000394	NaN	NaN	NaN	NaN			0.484734	141.087	94.5295	16.7106	32	0.002153	0.004107	0.079231	0.067964	0.015975	0.015205			2.27226	277.392	124.97	21.1238	35	0.026759	0.030766	0	0	0	0			0.614194	150.959
457	Positive Forward Tail Tip Speed (-/+ = Backward/Forward) (Microns/Seconds)								NaN	107.427	78.2737	12.5338	39	0.000133	0.0005	NaN	NaN	NaN	NaN			0.474643	144.579	95.9856	16.968	32	0.003709	0.006172	0.083342	0.070679	0.024596	0.021745			2.25328	283.8	126.724	21.4202	35	0.02767	0.031534	0	0	0	0			0.585039	153.221
458	Negative Forward Tail Tip Speed (-/+ = Backward/Forward) (Microns/Seconds)								NaN	-38.7596	23.5984	3.87955	37	0.142749	0.111672	NaN	NaN	NaN	NaN			-1.51453	-74.5	58.5546	10.5167	31	0.000141	0.000518	0.002857	0.004064	0.001367	0.001806			-9.12136	-254.009	127.257	21.5103	35	0.040932	0.042983	0	0	0	0			-3.98026	-132.687
459	Paused Tail Tip Speed (-/+ = Backward/Forward) (Microns/Seconds)								NaN	3.83249	4.91687	0.843236	34	0.05919	0.056887	NaN	NaN	NaN	NaN			0.61628	6.86266	7.24274	1.42042	26	0.007164	0.010568	0.07372	0.063848	0.072245	0.052592			0.391556	5.75772	20.6191	5.5107	14	0.027663	0.031544	0.735115	0.356962	0.882788	0.361771			0.151885	4.57929
460	Absolute Paused Tail Tip Speed (-/+ = Backward/Forward) (Microns/Seconds)								NaN	17.2159	4.58642	0.786564	34	0.004653	0.007376	NaN	NaN	NaN	NaN			1.08721	22.2023	7.14092	1.40045	26	0.00083	0.002012	0.003484	0.004835	0.000689	0.001001			2.58407	29.0675	12.4333	3.32293	14	0.015902	0.020215	0.003584	0.004958	3.8e-05	8.4e-05			2.54779	28.9011
461	Positive Paused Tail Tip Speed (-/+ = Backward/Forward) (Microns/Seconds)								NaN	18.2421	4.26489	0.731423	34	0.756299	0.344399	NaN	NaN	NaN	NaN			1.43978	24.3826	9.4265	1.84869	26	2.5e-05	0.00014	0.004074	0.005542	0.001116	0.001519			2.39204	28.4439	11.8705	3.17251	14	0.002269	0.004266	0.007119	0.009039	8.3e-05	0.000163			2.52067	28.9925
462	Negative Paused Tail Tip Speed (-/+ = Backward/Forward) (Microns/Seconds)								NaN	-15.6168	5.41919	0.929383	34	1.9e-05	0.000127	NaN	NaN	NaN	NaN			-0.54163	-18.552	4.89518	0.960024	26	0.392815	0.228467	0.032173	0.032551	0.008464	0.008713			-1.77881	-25.2565	10.425	2.89136	13	0.463518	0.254833	0.006491	0.008384	0.000413	0.000651			-1.73795	-25.0351
463	Backward Tail Tip Speed (-/+ = Backward/Forward) (Microns/Seconds)								NaN	-75.0096	107.907	23.5473	21	2e-06	2.6e-05	NaN	NaN	NaN	NaN			0.00559	-74.4064	44.2485	9.03218	24	0.16702	0.124913	0.981102	0.423221	0.057474	0.04362			-0.207382	-97.3876	74.1183	12.5283	35	0.748901	0.342074	0.407811	0.236914	0.022326	0.020062			-0.578145	-137.396
464	Absolute Backward Tail Tip Speed (-/+ = Backward/Forward) (Microns/Seconds)								NaN	107.812	98.8767	21.5767	21	1.2e-05	9.5e-05	NaN	NaN	NaN	NaN			-0.132564	94.7043	40.0436	8.17387	24	0.271247	0.177521	0.574907	0.302077	0.459664	0.232218			1.51312	257.424	116.624	19.713	35	0.245414	0.164731	5e-06	1.5e-05	2.3e-05	5.6e-05			0.589467	166.096
465	Positive Backward Tail Tip Speed (-/+ = Backward/Forward) (Microns/Seconds)								NaN	72.1793	35.7931	8.2115	19	0.841327	0.364944	NaN	NaN	NaN	NaN			-0.120937	67.8506	48.9708	10.4406	22	0.094502	0.081492	0.746297	0.361218	0.440554	0.225198			4.23917	223.912	118.39	20.0116	35	0.504878	0.268879	0	0	2.9e-05	6.6e-05			1.38294	121.679
466	Negative Backward Tail Tip Speed (-/+ = Backward/Forward) (Microns/Seconds)								NaN	-108.405	98.7561	21.5504	21	1.2e-05	9.4e-05	NaN	NaN	NaN	NaN			0.116322	-96.9175	39.9389	8.1525	24	0.262372	0.172939	0.622324	0.319317	0.393574	0.208996			-1.66013	-272.353	122.088	20.6367	35	0.192102	0.137415	1e-06	4e-06	5e-06	1.5e-05			-0.620791	-169.712
467	Head Tip Motion Direction (-/+ = Toward V/D) (Degrees/Seconds)								NaN	-0.005252	0.016827	0.002695	39	0.066848	0.062301	NaN	NaN	NaN	NaN			1.17123	0.014457	0.031922	0.005643	32	0.236484	0.160627	0.002892	0.004108	0.001142	0.001551			0.45212	0.002356	0.087909	0.014859	35	0.191709	0.137641	0.617463	0.317732	0.761779	0.329634			0.074308	-0.004001
468	Absolute Head Tip Motion Direction (-/+ = Toward V/D) (Degrees/Seconds)								NaN	0.449969	0.233375	0.03737	39	0.016796	0.021226	NaN	NaN	NaN	NaN			0.9667	0.675573	0.302518	0.053478	32	0.004881	0.007662	0.001031	0.001656	0.000538	0.00082			3.3058	1.22146	0.408714	0.069085	35	0.032495	0.03567	0	0	0	0			2.77623	1.09787
469	Positive Head Tip Motion Direction (-/+ = Toward V/D) (Degrees/Seconds)								NaN	0.451283	0.238007	0.038112	39	0.008436	0.012113	NaN	NaN	NaN	NaN			0.974525	0.683227	0.307152	0.054297	32	0.004724	0.00744	0.000915	0.001504	0.00038	0.000607			3.2525	1.2254	0.416055	0.070326	35	0.039328	0.041705	0	0	0	0			2.71818	1.09823
470	Negative Head Tip Motion Direction (-/+ = Toward V/D) (Degrees/Seconds)								NaN	-0.455266	0.226898	0.036333	39	0.026123	0.030197	NaN	NaN	NaN	NaN			-0.950319	-0.670891	0.299213	0.052894	32	0.004129	0.006703	0.001397	0.002178	0.000666	0.000972			-3.36264	-1.21824	0.405257	0.068501	35	0.039558	0.041835	0	0	0	0			-2.81443	-1.09385
471	Forward Head Tip Motion Direction (-/+ = Toward V/D) (Degrees/Seconds)								NaN	-0.01993	0.075187	0.01204	39	1e-06	1.3e-05	NaN	NaN	NaN	NaN			0.496804	0.017423	0.036219	0.006403	32	0.134923	0.107413	0.008206	0.01016	0.005257	0.005743			0.26438	-5.2e-05	0.06499	0.010985	35	0.916589	0.379098	0.226586	0.151462	0.566095	0.268774			0.174644	-0.006799
472	Absolute Forward Head Tip Motion Direction (-/+ = Toward V/D) (Degrees/Seconds)								NaN	0.58299	0.233444	0.037381	39	0.00437	0.007025	NaN	NaN	NaN	NaN			0.615917	0.726772	0.292939	0.051785	32	0.010191	0.014011	0.028125	0.028879	0.019881	0.018265			2.79616	1.23574	0.381201	0.064435	35	0.047828	0.047989	0	0	0	0			2.14326	1.08332
473	Positive Forward Head Tip Motion Direction (-/+ = Toward V/D) (Degrees/Seconds)								NaN	0.576108	0.251231	0.040229	39	0.002766	0.004896	NaN	NaN	NaN	NaN			0.637125	0.736173	0.302059	0.053397	32	0.006234	0.009347	0.019781	0.02121	0.009162	0.009385			2.64723	1.24117	0.385188	0.065109	35	0.035936	0.038831	0	0	0	0			2.01655	1.08273
474	Negative Forward Head Tip Motion Direction (-/+ = Toward V/D) (Degrees/Seconds)								NaN	-0.58808	0.221964	0.035543	39	0.04467	0.045769	NaN	NaN	NaN	NaN			-0.588424	-0.718688	0.286238	0.0506	32	0.007279	0.010723	0.039012	0.03826	0.044962	0.035883			-2.90553	-1.233	0.383066	0.06475	35	0.11433	0.093912	0	0	0	0			-2.22861	-1.08275
475	Paused Head Tip Motion Direction (-/+ = Toward V/D) (Degrees/Seconds)								NaN	-0.010615	0.112768	0.01934	34	0	4e-06	NaN	NaN	NaN	NaN			0.258648	0.018552	0.194759	0.038195	26	0.003974	0.006512	0.49987	0.274559	0.442334	0.225687			1.10195	0.11365	0.26734	0.07145	14	0.47896	0.259423	0.113976	0.090413	0.407723	0.214017			0.121654	0.003104
476	Absolute Paused Head Tip Motion Direction (-/+ = Toward V/D) (Degrees/Seconds)								NaN	0.271224	0.141219	0.024219	34	0.004109	0.006717	NaN	NaN	NaN	NaN			1.40843	0.470121	0.156803	0.030752	26	0.808979	0.357146	5e-06	1.5e-05	2.3e-05	5.6e-05			1.6233	0.500464	0.222551	0.059479	14	0.135098	0.107464	0.002275	0.003383	0.000696	0.001009			2.0175	0.556133
477	Positive Paused Head Tip Motion Direction (-/+ = Toward V/D) (Degrees/Seconds)								NaN	0.267913	0.145796	0.02538	33	0.003005	0.005197	NaN	NaN	NaN	NaN			1.38505	0.469848	0.187748	0.03682	26	0.077469	0.069687	4.3e-05	9.8e-05	3e-05	6.8e-05			1.626	0.504978	0.236841	0.063298	14	0.083429	0.073581	0.002821	0.004034	0.000601	0.000895			1.85718	0.538682
[truncated: 249 more rows]
[truncated: 9 more columns]

## Sheet: OH14898_auxin(+) vs (-)_stats
									OH14898EtOH													OH14898IAA
[truncated: 727 more rows]

## Sheet: OH14898 vs daf-2(e1370)_stats
									daf-2(e1370)EtOH													OH14898IAA
[truncated: 727 more rows]
